# Supplementary material for: Predictive biomarkers for survival benefit with ramucirumab in urothelial cancer in the RANGE trial
Source: Nat Commun. 2022 Apr 6;13:1878. doi: 10.1038/s41467-022-29441-y (PMC8987042; doi:10.1038/s41467-022-29441-y)
Supplement: Supplementary file 3 — Source data file [file 41467_2022_29441_MOESM3_ESM.xlsx]

## Sheet: Figure 1a
Figure 1a CPS<10								Figure 1a CPS>=10
n=126								n=101
Strata	Time	Number.at.Risk	Number.Event	Survival	Strata.Description			Strata	Time	Number.at.Risk	Number.Event	Survival	Strata.Description
1	0.919918	59	1	0.983051	Placebo+Docetaxel			1	0.394251	46	1	0.978261	Placebo+Docetaxel
1	1.08419	58	1	0.966102	Placebo+Docetaxel			1	1.51129	44	1	0.956028	Placebo+Docetaxel
1	1.18275	57	1	0.949153	Placebo+Docetaxel			1	1.64271	43	1	0.933794	Placebo+Docetaxel
1	1.28131	56	1	0.932203	Placebo+Docetaxel			1	1.9384	42	1	0.911561	Placebo+Docetaxel
1	1.31417	55	1	0.915254	Placebo+Docetaxel			1	2.13552	41	1	0.889328	Placebo+Docetaxel
1	1.54415	54	1	0.898305	Placebo+Docetaxel			1	2.69405	40	1	0.867095	Placebo+Docetaxel
1	1.77413	53	1	0.881356	Placebo+Docetaxel			1	2.75975	38	1	0.844277	Placebo+Docetaxel
1	1.83984	52	1	0.864407	Placebo+Docetaxel			1	2.82546	37	1	0.821458	Placebo+Docetaxel
1	1.97125	51	1	0.847458	Placebo+Docetaxel			1	2.98973	36	1	0.79864	Placebo+Docetaxel
1	2.03696	50	1	0.830508	Placebo+Docetaxel			1	3.12115	35	1	0.775822	Placebo+Docetaxel
1	2.06982	49	1	0.813559	Placebo+Docetaxel			1	3.18686	34	1	0.753003	Placebo+Docetaxel
1	2.23409	48	1	0.79661	Placebo+Docetaxel			1	3.44969	33	1	0.730185	Placebo+Docetaxel
1	2.49692	47	1	0.779661	Placebo+Docetaxel			1	3.5154	32	1	0.707367	Placebo+Docetaxel
1	2.69405	46	1	0.762712	Placebo+Docetaxel			1	3.64682	31	1	0.684549	Placebo+Docetaxel
1	2.89117	44	1	0.745378	Placebo+Docetaxel			1	3.77823	30	1	0.66173	Placebo+Docetaxel
1	3.12115	43	1	0.728043	Placebo+Docetaxel			1	3.94251	29	1	0.638912	Placebo+Docetaxel
1	3.18686	42	1	0.710709	Placebo+Docetaxel			1	4.50103	28	1	0.616094	Placebo+Docetaxel
1	3.44969	41	1	0.693374	Placebo+Docetaxel			1	4.82957	27	1	0.593275	Placebo+Docetaxel
1	3.90965	39	1	0.675596	Placebo+Docetaxel			1	4.96099	26	1	0.570457	Placebo+Docetaxel
1	4.10678	38	1	0.657817	Placebo+Docetaxel			1	5.35524	25	1	0.547639	Placebo+Docetaxel
1	4.43532	37	3	0.60448	Placebo+Docetaxel			1	5.84805	24	1	0.524821	Placebo+Docetaxel
1	4.46817	34	1	0.586701	Placebo+Docetaxel			1	6.01232	23	1	0.502002	Placebo+Docetaxel
1	4.50103	33	1	0.568923	Placebo+Docetaxel			1	6.11088	22	1	0.479184	Placebo+Docetaxel
1	4.73101	32	1	0.551144	Placebo+Docetaxel			1	6.37372	20	1	0.455225	Placebo+Docetaxel
1	4.82957	31	1	0.533365	Placebo+Docetaxel			1	6.83368	19	1	0.431266	Placebo+Docetaxel
1	5.0924	30	1	0.515586	Placebo+Docetaxel			1	7.12936	18	2	0.383347	Placebo+Docetaxel
1	5.19097	29	1	0.497807	Placebo+Docetaxel			1	7.35934	15	1	0.357791	Placebo+Docetaxel
1	6.30801	28	1	0.480028	Placebo+Docetaxel			1	7.42505	14	1	0.332234	Placebo+Docetaxel
1	6.99795	27	1	0.46225	Placebo+Docetaxel			1	7.45791	13	1	0.306678	Placebo+Docetaxel
1	7.19507	26	1	0.444471	Placebo+Docetaxel			1	7.75359	12	1	0.281121	Placebo+Docetaxel
1	7.49076	25	1	0.426692	Placebo+Docetaxel			1	8.21355	11	1	0.255565	Placebo+Docetaxel
1	8.04928	24	1	0.408913	Placebo+Docetaxel			1	8.70637	10	1	0.230008	Placebo+Docetaxel
1	8.6078	23	1	0.391134	Placebo+Docetaxel			1	9.29774	9	1	0.204452	Placebo+Docetaxel
1	9.72485	22	1	0.373355	Placebo+Docetaxel			1	10.4148	8	1	0.178895	Placebo+Docetaxel
1	9.92197	21	1	0.355577	Placebo+Docetaxel			1	10.4476	7	1	0.153339	Placebo+Docetaxel
1	10.2834	20	1	0.337798	Placebo+Docetaxel			1	12.0575	6	1	0.127782	Placebo+Docetaxel
1	11.2361	18	1	0.319031	Placebo+Docetaxel			1	12.5175	5	1	0.102226	Placebo+Docetaxel
1	12.0575	15	1	0.297763	Placebo+Docetaxel			1	13.8316	4	1	0.0766694	Placebo+Docetaxel
1	12.5832	14	1	0.276494	Placebo+Docetaxel			1	14.7515	2	1	0.0383347	Placebo+Docetaxel
1	14.423	12	1	0.253453	Placebo+Docetaxel			2	0.919918	55	1	0.981818	Ramucirumab+Docetaxel
1	14.9487	11	1	0.230411	Placebo+Docetaxel			2	1.18275	53	1	0.963293	Ramucirumab+Docetaxel
1	15.3758	10	1	0.20737	Placebo+Docetaxel			2	1.34702	52	1	0.944768	Ramucirumab+Docetaxel
1	18.7598	6	1	0.172809	Placebo+Docetaxel			2	1.44559	51	1	0.926244	Ramucirumab+Docetaxel
1	19.5483	5	1	0.138247	Placebo+Docetaxel			2	1.60986	50	1	0.907719	Ramucirumab+Docetaxel
1	25.2649	1	1	0	Placebo+Docetaxel			2	1.70842	49	1	0.889194	Ramucirumab+Docetaxel
2	0.131417	67	1	0.985075	Ramucirumab+Docetaxel			2	1.83984	48	1	0.870669	Ramucirumab+Docetaxel
2	0.427105	66	1	0.970149	Ramucirumab+Docetaxel			2	1.9384	47	1	0.852144	Ramucirumab+Docetaxel
2	0.492813	65	2	0.940299	Ramucirumab+Docetaxel			2	2.39836	46	1	0.833619	Ramucirumab+Docetaxel
2	0.657084	63	1	0.925373	Ramucirumab+Docetaxel			2	2.59548	45	1	0.815094	Ramucirumab+Docetaxel
2	0.854209	61	1	0.910203	Ramucirumab+Docetaxel			2	2.98973	44	1	0.796569	Ramucirumab+Docetaxel
2	0.952772	60	1	0.895033	Ramucirumab+Docetaxel			2	3.154	43	1	0.778045	Ramucirumab+Docetaxel
2	1.83984	58	1	0.879601	Ramucirumab+Docetaxel			2	3.31828	42	1	0.75952	Ramucirumab+Docetaxel
2	2.06982	57	1	0.86417	Ramucirumab+Docetaxel			2	4.36961	41	1	0.740995	Ramucirumab+Docetaxel
2	2.23409	56	1	0.848738	Ramucirumab+Docetaxel			2	4.50103	40	1	0.72247	Ramucirumab+Docetaxel
2	3.41684	55	1	0.833307	Ramucirumab+Docetaxel			2	4.82957	39	1	0.703945	Ramucirumab+Docetaxel
2	3.48255	54	1	0.817875	Ramucirumab+Docetaxel			2	4.89528	38	1	0.68542	Ramucirumab+Docetaxel
2	3.5154	53	1	0.802443	Ramucirumab+Docetaxel			2	5.02669	37	1	0.666895	Ramucirumab+Docetaxel
2	4.20534	52	1	0.787012	Ramucirumab+Docetaxel			2	5.28953	36	1	0.64837	Ramucirumab+Docetaxel
2	4.36961	51	1	0.77158	Ramucirumab+Docetaxel			2	5.42094	35	1	0.629846	Ramucirumab+Docetaxel
2	4.59959	50	1	0.756149	Ramucirumab+Docetaxel			2	5.74949	34	1	0.611321	Ramucirumab+Docetaxel
2	4.6653	49	1	0.740717	Ramucirumab+Docetaxel			2	5.8152	33	1	0.592796	Ramucirumab+Docetaxel
2	5.02669	48	1	0.725285	Ramucirumab+Docetaxel			2	6.76797	32	1	0.574271	Ramucirumab+Docetaxel
2	5.22382	47	1	0.709854	Ramucirumab+Docetaxel			2	6.89938	30	1	0.555129	Ramucirumab+Docetaxel
2	5.32238	46	1	0.694422	Ramucirumab+Docetaxel			2	7.06366	29	1	0.535986	Ramucirumab+Docetaxel
2	5.35524	45	1	0.678991	Ramucirumab+Docetaxel			2	8.14784	28	1	0.516844	Ramucirumab+Docetaxel
2	5.84805	44	1	0.663559	Ramucirumab+Docetaxel			2	9.03491	27	1	0.497702	Ramucirumab+Docetaxel
2	6.07803	43	1	0.648127	Ramucirumab+Docetaxel			2	9.19918	26	1	0.478559	Ramucirumab+Docetaxel
2	6.40657	41	1	0.632319	Ramucirumab+Docetaxel			2	9.72485	25	1	0.459417	Ramucirumab+Docetaxel
2	6.47228	40	1	0.616511	Ramucirumab+Docetaxel			2	10.3162	24	1	0.440274	Ramucirumab+Docetaxel
2	6.76797	39	2	0.584895	Ramucirumab+Docetaxel			2	11.1376	23	1	0.421132	Ramucirumab+Docetaxel
2	7.29363	37	1	0.569087	Ramucirumab+Docetaxel			2	11.4333	22	2	0.382847	Ramucirumab+Docetaxel
2	7.52361	36	1	0.553279	Ramucirumab+Docetaxel			2	11.729	20	1	0.363705	Ramucirumab+Docetaxel
2	7.68789	35	1	0.537471	Ramucirumab+Docetaxel			2	12.6489	19	1	0.344563	Ramucirumab+Docetaxel
2	7.8193	34	1	0.521663	Ramucirumab+Docetaxel			2	13.5688	17	1	0.324294	Ramucirumab+Docetaxel
2	7.88501	33	1	0.505856	Ramucirumab+Docetaxel			2	14.7844	14	1	0.30113	Ramucirumab+Docetaxel
2	7.91786	32	1	0.490048	Ramucirumab+Docetaxel			2	15.0144	13	1	0.277966	Ramucirumab+Docetaxel
2	8.47639	31	1	0.47424	Ramucirumab+Docetaxel			2	16.46	11	1	0.252697	Ramucirumab+Docetaxel
2	8.64066	30	1	0.458432	Ramucirumab+Docetaxel			2	18.8583	10	1	0.227427	Ramucirumab+Docetaxel
2	8.80493	29	1	0.442624	Ramucirumab+Docetaxel			2	21.5524	5	1	0.181942	Ramucirumab+Docetaxel
2	10.152	28	1	0.426816	Ramucirumab+Docetaxel			2	22.8994	4	1	0.136456	Ramucirumab+Docetaxel
2	10.4805	27	1	0.411008	Ramucirumab+Docetaxel
2	10.8419	26	1	0.3952	Ramucirumab+Docetaxel
2	11.4333	25	1	0.379392	Ramucirumab+Docetaxel
2	11.5647	24	1	0.363584	Ramucirumab+Docetaxel
2	12.5503	21	1	0.34627	Ramucirumab+Docetaxel
2	12.5832	20	1	0.328957	Ramucirumab+Docetaxel
2	12.6489	19	1	0.311643	Ramucirumab+Docetaxel
2	14.1273	16	1	0.292165	Ramucirumab+Docetaxel
2	14.193	15	1	0.272688	Ramucirumab+Docetaxel
2	15.0472	13	1	0.251712	Ramucirumab+Docetaxel
2	15.5072	11	1	0.228829	Ramucirumab+Docetaxel
2	15.6057	10	1	0.205946	Ramucirumab+Docetaxel
2	15.7043	9	1	0.183063	Ramucirumab+Docetaxel

## Sheet: Figure 1b
Figure 1b TC<1								Figure 1b TC>=1
n=127								n=100
Strata	Time	Number.at.Risk	Number.Event	Survival	Strata.Description			Strata	Time	Number.at.Risk	Number.Event	Survival	Strata.Description
1	0.919918	54	1	0.981481	Placebo+Docetaxel			1	0.394251	51	1	0.980392	Placebo+Docetaxel
1	1.28131	53	1	0.962963	Placebo+Docetaxel			1	1.08419	50	1	0.960784	Placebo+Docetaxel
1	1.31417	52	1	0.944444	Placebo+Docetaxel			1	1.18275	49	1	0.941176	Placebo+Docetaxel
1	1.54415	51	1	0.925926	Placebo+Docetaxel			1	1.51129	47	1	0.921151	Placebo+Docetaxel
1	1.83984	50	1	0.907407	Placebo+Docetaxel			1	1.64271	46	1	0.901126	Placebo+Docetaxel
1	1.97125	49	1	0.888889	Placebo+Docetaxel			1	1.77413	45	1	0.881101	Placebo+Docetaxel
1	2.03696	48	1	0.87037	Placebo+Docetaxel			1	1.9384	44	1	0.861076	Placebo+Docetaxel
1	2.06982	47	1	0.851852	Placebo+Docetaxel			1	2.13552	43	1	0.841051	Placebo+Docetaxel
1	2.23409	46	1	0.833333	Placebo+Docetaxel			1	2.69405	42	1	0.821026	Placebo+Docetaxel
1	2.49692	45	1	0.814815	Placebo+Docetaxel			1	2.75975	40	1	0.800501	Placebo+Docetaxel
1	2.69405	44	1	0.796296	Placebo+Docetaxel			1	2.82546	39	1	0.779975	Placebo+Docetaxel
1	2.89117	42	1	0.777337	Placebo+Docetaxel			1	2.98973	38	1	0.759449	Placebo+Docetaxel
1	3.12115	41	2	0.739418	Placebo+Docetaxel			1	3.18686	37	1	0.738924	Placebo+Docetaxel
1	3.18686	39	1	0.720459	Placebo+Docetaxel			1	3.44969	36	1	0.718398	Placebo+Docetaxel
1	3.44969	38	1	0.701499	Placebo+Docetaxel			1	3.64682	35	1	0.697872	Placebo+Docetaxel
1	3.5154	37	1	0.68254	Placebo+Docetaxel			1	3.77823	34	1	0.677347	Placebo+Docetaxel
1	4.10678	35	1	0.663039	Placebo+Docetaxel			1	3.90965	33	1	0.656821	Placebo+Docetaxel
1	4.43532	34	2	0.624036	Placebo+Docetaxel			1	3.94251	32	1	0.636295	Placebo+Docetaxel
1	4.46817	32	1	0.604535	Placebo+Docetaxel			1	4.43532	31	1	0.61577	Placebo+Docetaxel
1	4.82957	31	2	0.565533	Placebo+Docetaxel			1	4.50103	30	2	0.574718	Placebo+Docetaxel
1	5.19097	29	1	0.546032	Placebo+Docetaxel			1	4.73101	28	1	0.554193	Placebo+Docetaxel
1	5.84805	28	1	0.526531	Placebo+Docetaxel			1	4.96099	27	1	0.533667	Placebo+Docetaxel
1	6.30801	27	1	0.507029	Placebo+Docetaxel			1	5.0924	26	1	0.513141	Placebo+Docetaxel
1	6.99795	26	1	0.487528	Placebo+Docetaxel			1	5.35524	25	1	0.492616	Placebo+Docetaxel
1	7.12936	25	1	0.468027	Placebo+Docetaxel			1	6.01232	24	1	0.47209	Placebo+Docetaxel
1	7.19507	24	1	0.448526	Placebo+Docetaxel			1	6.11088	23	1	0.451564	Placebo+Docetaxel
1	7.42505	23	1	0.429025	Placebo+Docetaxel			1	6.37372	21	1	0.430061	Placebo+Docetaxel
1	7.49076	22	1	0.409524	Placebo+Docetaxel			1	6.83368	20	1	0.408558	Placebo+Docetaxel
1	8.04928	21	1	0.390023	Placebo+Docetaxel			1	7.12936	19	1	0.387055	Placebo+Docetaxel
1	8.6078	20	1	0.370522	Placebo+Docetaxel			1	7.35934	17	1	0.364287	Placebo+Docetaxel
1	8.70637	19	1	0.35102	Placebo+Docetaxel			1	7.45791	16	1	0.341519	Placebo+Docetaxel
1	9.72485	18	1	0.331519	Placebo+Docetaxel			1	7.75359	15	1	0.318751	Placebo+Docetaxel
1	9.92197	17	1	0.312018	Placebo+Docetaxel			1	8.21355	14	1	0.295983	Placebo+Docetaxel
1	12.0575	13	1	0.288017	Placebo+Docetaxel			1	9.29774	13	1	0.273215	Placebo+Docetaxel
1	12.5832	12	1	0.264015	Placebo+Docetaxel			1	10.2834	12	1	0.250448	Placebo+Docetaxel
1	13.8316	11	1	0.240014	Placebo+Docetaxel			1	10.4148	11	1	0.22768	Placebo+Docetaxel
1	15.3758	9	1	0.213346	Placebo+Docetaxel			1	10.4476	10	1	0.204912	Placebo+Docetaxel
1	18.7598	6	1	0.177788	Placebo+Docetaxel			1	11.2361	9	1	0.182144	Placebo+Docetaxel
1	19.5483	5	1	0.14223	Placebo+Docetaxel			1	12.0575	8	1	0.159376	Placebo+Docetaxel
1	25.2649	1	1	0	Placebo+Docetaxel			1	12.5175	7	1	0.136608	Placebo+Docetaxel
2	0.131417	73	1	0.986301	Ramucirumab+Docetaxel			1	14.423	6	1	0.11384	Placebo+Docetaxel
2	0.427105	72	1	0.972603	Ramucirumab+Docetaxel			1	14.7515	4	1	0.0853798	Placebo+Docetaxel
2	0.492813	71	2	0.945205	Ramucirumab+Docetaxel			1	14.9487	3	1	0.0569199	Placebo+Docetaxel
2	0.657084	69	1	0.931507	Ramucirumab+Docetaxel			2	0.919918	49	1	0.979592	Ramucirumab+Docetaxel
2	0.854209	67	1	0.917604	Ramucirumab+Docetaxel			2	1.18275	47	1	0.958749	Ramucirumab+Docetaxel
2	0.952772	66	1	0.903701	Ramucirumab+Docetaxel			2	1.34702	46	1	0.937907	Ramucirumab+Docetaxel
2	1.83984	64	1	0.88958	Ramucirumab+Docetaxel			2	1.44559	45	1	0.917065	Ramucirumab+Docetaxel
2	1.9384	63	1	0.87546	Ramucirumab+Docetaxel			2	1.60986	44	1	0.896222	Ramucirumab+Docetaxel
2	2.06982	62	1	0.86134	Ramucirumab+Docetaxel			2	1.70842	43	1	0.87538	Ramucirumab+Docetaxel
2	2.23409	61	1	0.847219	Ramucirumab+Docetaxel			2	1.83984	42	1	0.854538	Ramucirumab+Docetaxel
2	3.41684	60	1	0.833099	Ramucirumab+Docetaxel			2	2.39836	41	1	0.833695	Ramucirumab+Docetaxel
2	3.48255	59	1	0.818979	Ramucirumab+Docetaxel			2	2.59548	40	1	0.812853	Ramucirumab+Docetaxel
2	4.20534	58	1	0.804858	Ramucirumab+Docetaxel			2	2.98973	39	1	0.79201	Ramucirumab+Docetaxel
2	4.36961	57	2	0.776618	Ramucirumab+Docetaxel			2	3.154	38	1	0.771168	Ramucirumab+Docetaxel
2	4.59959	55	1	0.762497	Ramucirumab+Docetaxel			2	3.31828	37	1	0.750326	Ramucirumab+Docetaxel
2	4.6653	54	1	0.748377	Ramucirumab+Docetaxel			2	3.5154	36	1	0.729483	Ramucirumab+Docetaxel
2	4.82957	53	1	0.734257	Ramucirumab+Docetaxel			2	4.50103	35	1	0.708641	Ramucirumab+Docetaxel
2	5.22382	52	1	0.720136	Ramucirumab+Docetaxel			2	4.89528	34	1	0.687799	Ramucirumab+Docetaxel
2	5.28953	51	1	0.706016	Ramucirumab+Docetaxel			2	5.02669	33	2	0.646114	Ramucirumab+Docetaxel
2	5.32238	50	1	0.691896	Ramucirumab+Docetaxel			2	5.8152	31	1	0.625271	Ramucirumab+Docetaxel
2	5.35524	49	1	0.677776	Ramucirumab+Docetaxel			2	6.07803	30	1	0.604429	Ramucirumab+Docetaxel
2	5.42094	48	1	0.663655	Ramucirumab+Docetaxel			2	6.76797	29	1	0.583587	Ramucirumab+Docetaxel
2	5.74949	47	1	0.649535	Ramucirumab+Docetaxel			2	7.06366	27	1	0.561972	Ramucirumab+Docetaxel
2	5.84805	46	1	0.635415	Ramucirumab+Docetaxel			2	8.14784	26	1	0.540358	Ramucirumab+Docetaxel
2	6.40657	44	1	0.620973	Ramucirumab+Docetaxel			2	9.03491	25	1	0.518744	Ramucirumab+Docetaxel
2	6.47228	43	1	0.606532	Ramucirumab+Docetaxel			2	9.19918	24	1	0.497129	Ramucirumab+Docetaxel
2	6.76797	42	2	0.57765	Ramucirumab+Docetaxel			2	9.72485	23	1	0.475515	Ramucirumab+Docetaxel
2	6.89938	40	1	0.563208	Ramucirumab+Docetaxel			2	10.3162	22	1	0.453901	Ramucirumab+Docetaxel
2	7.29363	39	1	0.548767	Ramucirumab+Docetaxel			2	11.1376	21	1	0.432286	Ramucirumab+Docetaxel
2	7.52361	38	1	0.534326	Ramucirumab+Docetaxel			2	11.4333	20	2	0.389058	Ramucirumab+Docetaxel
2	7.68789	37	1	0.519885	Ramucirumab+Docetaxel			2	11.729	18	1	0.367443	Ramucirumab+Docetaxel
2	7.8193	36	1	0.505443	Ramucirumab+Docetaxel			2	12.6489	17	1	0.345829	Ramucirumab+Docetaxel
2	7.88501	35	1	0.491002	Ramucirumab+Docetaxel			2	13.5688	16	1	0.324215	Ramucirumab+Docetaxel
2	7.91786	34	1	0.476561	Ramucirumab+Docetaxel			2	14.7844	13	1	0.299275	Ramucirumab+Docetaxel
2	8.47639	33	1	0.46212	Ramucirumab+Docetaxel			2	16.46	11	1	0.272068	Ramucirumab+Docetaxel
2	8.64066	32	1	0.447678	Ramucirumab+Docetaxel			2	18.8583	10	1	0.244862	Ramucirumab+Docetaxel
2	8.80493	31	1	0.433237	Ramucirumab+Docetaxel			2	22.8994	5	1	0.195889	Ramucirumab+Docetaxel
2	10.152	30	1	0.418796	Ramucirumab+Docetaxel
2	10.4805	29	1	0.404355	Ramucirumab+Docetaxel
2	10.8419	28	1	0.389913	Ramucirumab+Docetaxel
2	11.4333	27	1	0.375472	Ramucirumab+Docetaxel
2	11.5647	26	1	0.361031	Ramucirumab+Docetaxel
2	12.5503	23	1	0.345334	Ramucirumab+Docetaxel
2	12.5832	22	1	0.329637	Ramucirumab+Docetaxel
2	12.6489	21	1	0.31394	Ramucirumab+Docetaxel
2	14.1273	16	1	0.294319	Ramucirumab+Docetaxel
2	14.193	15	1	0.274697	Ramucirumab+Docetaxel
2	15.0144	14	1	0.255076	Ramucirumab+Docetaxel
2	15.0472	13	1	0.235455	Ramucirumab+Docetaxel
2	15.5072	11	1	0.21405	Ramucirumab+Docetaxel
2	15.6057	10	1	0.192645	Ramucirumab+Docetaxel
2	15.7043	9	1	0.17124	Ramucirumab+Docetaxel
2	21.5524	4	1	0.12843	Ramucirumab+Docetaxel

## Sheet: Figure 1c
Figure 1c IC<4								Figure 1c IC>=4
n=124								n=103
Strata	Time	Number.at.Risk	Number.Event	Survival	Strata.Description			Strata	Time	Number.at.Risk	Number.Event	Survival	Strata.Description
1	0.919918	60	1	0.983333	Placebo+Docetaxel			1	0.394251	45	1	0.977778	Placebo+Docetaxel
1	1.08419	59	1	0.966667	Placebo+Docetaxel			1	1.18275	44	1	0.955556	Placebo+Docetaxel
1	1.28131	58	1	0.95	Placebo+Docetaxel			1	1.51129	42	1	0.932804	Placebo+Docetaxel
1	1.31417	57	1	0.933333	Placebo+Docetaxel			1	1.54415	41	1	0.910053	Placebo+Docetaxel
1	1.77413	56	1	0.916667	Placebo+Docetaxel			1	1.64271	40	1	0.887302	Placebo+Docetaxel
1	1.83984	55	1	0.9	Placebo+Docetaxel			1	2.13552	39	1	0.86455	Placebo+Docetaxel
1	1.9384	54	1	0.883333	Placebo+Docetaxel			1	2.23409	38	1	0.841799	Placebo+Docetaxel
1	1.97125	53	1	0.866667	Placebo+Docetaxel			1	2.69405	37	1	0.819048	Placebo+Docetaxel
1	2.03696	52	1	0.85	Placebo+Docetaxel			1	2.75975	35	1	0.795646	Placebo+Docetaxel
1	2.06982	51	1	0.833333	Placebo+Docetaxel			1	2.82546	34	1	0.772245	Placebo+Docetaxel
1	2.49692	50	1	0.816667	Placebo+Docetaxel			1	2.98973	33	1	0.748844	Placebo+Docetaxel
1	2.69405	49	1	0.8	Placebo+Docetaxel			1	3.12115	32	1	0.725442	Placebo+Docetaxel
1	2.89117	47	1	0.782979	Placebo+Docetaxel			1	3.94251	31	1	0.702041	Placebo+Docetaxel
1	3.12115	46	1	0.765957	Placebo+Docetaxel			1	4.43532	30	2	0.655238	Placebo+Docetaxel
1	3.18686	45	2	0.731915	Placebo+Docetaxel			1	4.50103	28	2	0.608435	Placebo+Docetaxel
1	3.44969	43	2	0.697872	Placebo+Docetaxel			1	4.82957	26	1	0.585034	Placebo+Docetaxel
1	3.5154	41	1	0.680851	Placebo+Docetaxel			1	4.96099	25	1	0.561633	Placebo+Docetaxel
1	3.64682	40	1	0.66383	Placebo+Docetaxel			1	5.35524	24	1	0.538231	Placebo+Docetaxel
1	3.77823	38	1	0.646361	Placebo+Docetaxel			1	5.84805	23	1	0.51483	Placebo+Docetaxel
1	3.90965	37	1	0.628891	Placebo+Docetaxel			1	6.01232	22	1	0.491429	Placebo+Docetaxel
1	4.10678	36	1	0.611422	Placebo+Docetaxel			1	6.11088	21	1	0.468027	Placebo+Docetaxel
1	4.43532	35	1	0.593953	Placebo+Docetaxel			1	7.12936	19	1	0.443394	Placebo+Docetaxel
1	4.46817	34	1	0.576484	Placebo+Docetaxel			1	7.35934	17	1	0.417312	Placebo+Docetaxel
1	4.73101	33	1	0.559015	Placebo+Docetaxel			1	7.42505	16	1	0.39123	Placebo+Docetaxel
1	4.82957	32	1	0.541545	Placebo+Docetaxel			1	7.45791	15	1	0.365148	Placebo+Docetaxel
1	5.0924	31	1	0.524076	Placebo+Docetaxel			1	7.75359	14	1	0.339066	Placebo+Docetaxel
1	5.19097	30	1	0.506607	Placebo+Docetaxel			1	8.21355	13	1	0.312984	Placebo+Docetaxel
1	6.30801	29	1	0.489138	Placebo+Docetaxel			1	8.70637	12	1	0.286902	Placebo+Docetaxel
1	6.37372	28	1	0.471669	Placebo+Docetaxel			1	9.29774	11	1	0.26082	Placebo+Docetaxel
1	6.83368	27	1	0.454199	Placebo+Docetaxel			1	10.4148	10	1	0.234738	Placebo+Docetaxel
1	6.99795	26	1	0.43673	Placebo+Docetaxel			1	10.4476	9	1	0.208656	Placebo+Docetaxel
1	7.12936	25	1	0.419261	Placebo+Docetaxel			1	12.0575	6	1	0.17388	Placebo+Docetaxel
1	7.19507	24	1	0.401792	Placebo+Docetaxel			1	12.5175	5	1	0.139104	Placebo+Docetaxel
1	7.49076	23	1	0.384323	Placebo+Docetaxel			1	13.8316	4	1	0.104328	Placebo+Docetaxel
1	8.04928	22	1	0.366853	Placebo+Docetaxel			1	14.7515	2	1	0.052164	Placebo+Docetaxel
1	8.6078	21	1	0.349384	Placebo+Docetaxel			2	0.492813	58	1	0.982759	Ramucirumab+Docetaxel
1	9.72485	20	1	0.331915	Placebo+Docetaxel			2	0.919918	57	1	0.965517	Ramucirumab+Docetaxel
1	9.92197	19	1	0.314446	Placebo+Docetaxel			2	0.952772	56	1	0.948276	Ramucirumab+Docetaxel
1	10.2834	18	1	0.296976	Placebo+Docetaxel			2	1.18275	54	1	0.930715	Ramucirumab+Docetaxel
1	11.2361	17	1	0.279507	Placebo+Docetaxel			2	1.34702	53	1	0.913155	Ramucirumab+Docetaxel
1	12.0575	15	1	0.260873	Placebo+Docetaxel			2	1.44559	52	1	0.895594	Ramucirumab+Docetaxel
1	12.5832	14	1	0.24224	Placebo+Docetaxel			2	1.60986	51	1	0.878033	Ramucirumab+Docetaxel
1	14.423	12	1	0.222053	Placebo+Docetaxel			2	1.83984	50	2	0.842912	Ramucirumab+Docetaxel
1	14.9487	11	1	0.201866	Placebo+Docetaxel			2	1.9384	48	1	0.825351	Ramucirumab+Docetaxel
1	15.3758	10	1	0.18168	Placebo+Docetaxel			2	2.98973	47	1	0.807791	Ramucirumab+Docetaxel
1	18.7598	6	1	0.1514	Placebo+Docetaxel			2	3.154	46	1	0.79023	Ramucirumab+Docetaxel
1	19.5483	5	1	0.12112	Placebo+Docetaxel			2	4.36961	45	2	0.755109	Ramucirumab+Docetaxel
1	25.2649	1	1	0	Placebo+Docetaxel			2	4.59959	43	1	0.737548	Ramucirumab+Docetaxel
2	0.131417	64	1	0.984375	Ramucirumab+Docetaxel			2	4.6653	42	1	0.719987	Ramucirumab+Docetaxel
2	0.427105	63	1	0.96875	Ramucirumab+Docetaxel			2	4.82957	41	1	0.702427	Ramucirumab+Docetaxel
2	0.492813	62	1	0.953125	Ramucirumab+Docetaxel			2	4.89528	40	1	0.684866	Ramucirumab+Docetaxel
2	0.657084	61	1	0.9375	Ramucirumab+Docetaxel			2	5.02669	39	2	0.649745	Ramucirumab+Docetaxel
2	0.854209	59	1	0.92161	Ramucirumab+Docetaxel			2	5.32238	37	1	0.632184	Ramucirumab+Docetaxel
2	1.70842	57	1	0.905442	Ramucirumab+Docetaxel			2	5.42094	36	1	0.614623	Ramucirumab+Docetaxel
2	2.06982	56	1	0.889273	Ramucirumab+Docetaxel			2	5.74949	35	1	0.597063	Ramucirumab+Docetaxel
2	2.23409	55	1	0.873104	Ramucirumab+Docetaxel			2	5.8152	34	1	0.579502	Ramucirumab+Docetaxel
2	2.39836	54	1	0.856936	Ramucirumab+Docetaxel			2	6.89938	31	1	0.560808	Ramucirumab+Docetaxel
2	2.59548	53	1	0.840767	Ramucirumab+Docetaxel			2	7.06366	30	1	0.542115	Ramucirumab+Docetaxel
2	3.31828	52	1	0.824599	Ramucirumab+Docetaxel			2	8.14784	29	1	0.523421	Ramucirumab+Docetaxel
2	3.41684	51	1	0.80843	Ramucirumab+Docetaxel			2	8.64066	28	1	0.504727	Ramucirumab+Docetaxel
2	3.48255	50	1	0.792261	Ramucirumab+Docetaxel			2	9.19918	27	1	0.486034	Ramucirumab+Docetaxel
2	3.5154	49	1	0.776093	Ramucirumab+Docetaxel			2	9.72485	26	1	0.46734	Ramucirumab+Docetaxel
2	4.20534	48	1	0.759924	Ramucirumab+Docetaxel			2	10.3162	25	1	0.448647	Ramucirumab+Docetaxel
2	4.50103	47	1	0.743756	Ramucirumab+Docetaxel			2	10.4805	24	1	0.429953	Ramucirumab+Docetaxel
2	5.22382	46	1	0.727587	Ramucirumab+Docetaxel			2	11.1376	23	1	0.411259	Ramucirumab+Docetaxel
2	5.28953	45	1	0.711418	Ramucirumab+Docetaxel			2	11.4333	22	2	0.373872	Ramucirumab+Docetaxel
2	5.35524	44	1	0.69525	Ramucirumab+Docetaxel			2	12.5832	20	1	0.355179	Ramucirumab+Docetaxel
2	5.84805	43	1	0.679081	Ramucirumab+Docetaxel			2	12.6489	19	1	0.336485	Ramucirumab+Docetaxel
2	6.07803	42	1	0.662913	Ramucirumab+Docetaxel			2	13.5688	17	1	0.316692	Ramucirumab+Docetaxel
2	6.40657	41	1	0.646744	Ramucirumab+Docetaxel			2	14.1273	15	1	0.295579	Ramucirumab+Docetaxel
2	6.47228	40	1	0.630575	Ramucirumab+Docetaxel			2	15.0144	13	1	0.272842	Ramucirumab+Docetaxel
2	6.76797	39	3	0.58207	Ramucirumab+Docetaxel			2	18.8583	11	1	0.248038	Ramucirumab+Docetaxel
2	7.29363	36	1	0.565901	Ramucirumab+Docetaxel			2	21.5524	6	1	0.206699	Ramucirumab+Docetaxel
2	7.52361	35	1	0.549732	Ramucirumab+Docetaxel			2	22.8994	5	1	0.165359	Ramucirumab+Docetaxel
2	7.68789	34	1	0.533564	Ramucirumab+Docetaxel
2	7.8193	33	1	0.517395	Ramucirumab+Docetaxel
2	7.88501	32	1	0.501227	Ramucirumab+Docetaxel
2	7.91786	31	1	0.485058	Ramucirumab+Docetaxel
2	8.47639	30	1	0.468889	Ramucirumab+Docetaxel
2	8.80493	29	1	0.452721	Ramucirumab+Docetaxel
2	9.03491	28	1	0.436552	Ramucirumab+Docetaxel
2	10.152	27	1	0.420384	Ramucirumab+Docetaxel
2	10.8419	26	1	0.404215	Ramucirumab+Docetaxel
2	11.4333	25	1	0.388046	Ramucirumab+Docetaxel
2	11.5647	24	1	0.371878	Ramucirumab+Docetaxel
2	11.729	23	1	0.355709	Ramucirumab+Docetaxel
2	12.5503	20	1	0.337924	Ramucirumab+Docetaxel
2	12.6489	19	1	0.320138	Ramucirumab+Docetaxel
2	14.193	16	1	0.30013	Ramucirumab+Docetaxel
2	14.7844	14	1	0.278692	Ramucirumab+Docetaxel
2	15.0472	13	1	0.257254	Ramucirumab+Docetaxel
2	15.5072	11	1	0.233867	Ramucirumab+Docetaxel
2	15.6057	10	1	0.210481	Ramucirumab+Docetaxel
2	15.7043	9	1	0.187094	Ramucirumab+Docetaxel
2	16.46	8	1	0.163707	Ramucirumab+Docetaxel

## Sheet: Figure 2c
Angiogenesis
Label1	Label2	HR	HR CI Lower	HR CI Upper	P.value	N	Interaction P.value
Liberzon 2015	<= median	0.86524	0.60599	1.23541	0.42571	197	0.732
Brauer 2013	<= median	0.81474	0.56719	1.17033	0.26752	197	0.868
Masiero 2013	<= median	0.79527	0.55665	1.13616	0.20817	197	0.607
Powles 2018	<= median	0.77696	0.54304	1.11166	0.16734	197	0.756
Uhlik_1 2016	<= median	0.88437	0.61857	1.2644	0.5005	197	0.817
Uhlik_2 2016	<= median	0.9227	0.64161	1.32694	0.6643	197	0.666
Uhlik_3 2016	<= median	0.77963	0.54288	1.11964	0.17765	197	0.37
Mean Angiogenesis	<= median	0.80284	0.55778	1.15557	0.23729	197	0.663
Liberzon 2015	> median	0.76617	0.55279	1.06192	0.10977	197	0.732
Brauer 2013	> median	0.78819	0.56954	1.09079	0.15107	197	0.868
Masiero 2013	> median	0.90708	0.65309	1.25985	0.56067	197	0.607
Powles 2018	> median	0.80906	0.57227	1.14381	0.23037	197	0.756
Uhlik_1 2016	> median	0.80051	0.58043	1.10404	0.17493	197	0.817
Uhlik_2 2016	> median	0.77662	0.56149	1.07419	0.12663	197	0.666
Uhlik_3 2016	> median	0.92558	0.66235	1.29344	0.65061	197	0.37
Mean Angiogenesis	> median	0.87564	0.63523	1.20705	0.41743	197	0.663
Immune
Label1	Label2	HR	HR CI Lower	HR CI Upper	P.value	N	Interaction P.value
T Effector	<= median	1.04452	0.74898	1.45667	0.79742	197	0.036
T Cell Inflamed	<= median	1.03939	0.74624	1.44771	0.81922	197	0.055
Activated CD4 T Cell	<= median	1.07311	0.76294	1.50939	0.68518	197	0.022
Activated CD8 T Cell	<= median	0.97531	0.69256	1.37351	0.88621	197	0.166
Memory CD4 T Cell	<= median	0.88117	0.61437	1.26384	0.49179	197	0.338
Memory CD8 T Cell	<= median	0.94405	0.66597	1.33824	0.74639	197	0.256
Mean Immune	<= median	1.03385	0.73471	1.4548	0.84849	197	0.063
T Effector	> median	0.61303	0.43195	0.87002	0.00615	197	0.036
T Cell Inflamed	> median	0.60871	0.42862	0.86446	0.00554	197	0.055
Activated CD4 T Cell	> median	0.57379	0.40601	0.81091	0.00165	197	0.022
Activated CD8 T Cell	> median	0.66923	0.47713	0.93868	0.01999	197	0.166
Memory CD4 T Cell	> median	0.73473	0.52728	1.0238	0.06861	197	0.338
Memory CD8 T Cell	> median	0.69946	0.49921	0.98005	0.0378	197	0.256
Mean Immune	> median	0.61567	0.43885	0.86375	0.00499	197	0.063

## Sheet: Figure 4
Figure 4
Decipher_GSCv1									TCGA_Consensus_2019
Subtype	Strata	Time	Number.at.Risk	Number.Event	Survival	Strata.Description			Subtype	Strata	Time	Number.at.Risk	Number.Event	Survival	Strata.Description
Basal	1	0.689938	77	1	0.987013	Placebo+Docetaxel			Basal/Squamous	1	0.689938	54	1	0.981481	Placebo+Docetaxel
Basal	1	1.18275	76	1	0.974026	Placebo+Docetaxel			Basal/Squamous	1	1.08419	53	1	0.962963	Placebo+Docetaxel
Basal	1	1.28131	75	1	0.961039	Placebo+Docetaxel			Basal/Squamous	1	1.18275	52	1	0.944444	Placebo+Docetaxel
Basal	1	1.31417	74	1	0.948052	Placebo+Docetaxel			Basal/Squamous	1	1.28131	51	1	0.925926	Placebo+Docetaxel
Basal	1	1.51129	71	1	0.934699	Placebo+Docetaxel			Basal/Squamous	1	1.51129	49	1	0.907029	Placebo+Docetaxel
Basal	1	1.54415	69	1	0.921153	Placebo+Docetaxel			Basal/Squamous	1	1.9384	47	1	0.887731	Placebo+Docetaxel
Basal	1	1.64271	68	1	0.907606	Placebo+Docetaxel			Basal/Squamous	1	2.00411	46	1	0.868432	Placebo+Docetaxel
Basal	1	1.83984	67	1	0.89406	Placebo+Docetaxel			Basal/Squamous	1	2.06982	45	1	0.849134	Placebo+Docetaxel
Basal	1	2.13552	66	1	0.880514	Placebo+Docetaxel			Basal/Squamous	1	2.13552	44	1	0.829835	Placebo+Docetaxel
Basal	1	2.23409	65	1	0.866967	Placebo+Docetaxel			Basal/Squamous	1	2.3655	43	2	0.791238	Placebo+Docetaxel
Basal	1	2.3655	64	1	0.853421	Placebo+Docetaxel			Basal/Squamous	1	2.82546	41	1	0.77194	Placebo+Docetaxel
Basal	1	2.82546	63	1	0.839875	Placebo+Docetaxel			Basal/Squamous	1	2.89117	40	1	0.752641	Placebo+Docetaxel
Basal	1	2.89117	62	2	0.812782	Placebo+Docetaxel			Basal/Squamous	1	3.18686	39	1	0.733343	Placebo+Docetaxel
Basal	1	3.12115	60	2	0.785689	Placebo+Docetaxel			Basal/Squamous	1	3.44969	38	1	0.714044	Placebo+Docetaxel
Basal	1	3.21971	58	1	0.772143	Placebo+Docetaxel			Basal/Squamous	1	3.77823	37	1	0.694746	Placebo+Docetaxel
Basal	1	3.31828	57	2	0.74505	Placebo+Docetaxel			Basal/Squamous	1	3.94251	36	1	0.675447	Placebo+Docetaxel
Basal	1	3.44969	55	1	0.731504	Placebo+Docetaxel			Basal/Squamous	1	4.20534	35	1	0.656149	Placebo+Docetaxel
Basal	1	3.64682	54	1	0.717957	Placebo+Docetaxel			Basal/Squamous	1	4.56674	34	1	0.63685	Placebo+Docetaxel
Basal	1	3.90965	52	1	0.70415	Placebo+Docetaxel			Basal/Squamous	1	4.73101	33	1	0.617552	Placebo+Docetaxel
Basal	1	4.20534	51	1	0.690344	Placebo+Docetaxel			Basal/Squamous	1	4.96099	32	2	0.578955	Placebo+Docetaxel
Basal	1	4.40246	50	1	0.676537	Placebo+Docetaxel			Basal/Squamous	1	5.19097	30	1	0.559656	Placebo+Docetaxel
Basal	1	4.43532	49	1	0.66273	Placebo+Docetaxel			Basal/Squamous	1	5.35524	29	1	0.540358	Placebo+Docetaxel
Basal	1	4.50103	48	1	0.648923	Placebo+Docetaxel			Basal/Squamous	1	5.84805	28	1	0.521059	Placebo+Docetaxel
Basal	1	4.56674	47	1	0.635116	Placebo+Docetaxel			Basal/Squamous	1	6.11088	27	1	0.501761	Placebo+Docetaxel
Basal	1	4.96099	46	1	0.621309	Placebo+Docetaxel			Basal/Squamous	1	6.37372	25	1	0.481691	Placebo+Docetaxel
Basal	1	4.99384	44	1	0.607189	Placebo+Docetaxel			Basal/Squamous	1	6.40657	24	1	0.46162	Placebo+Docetaxel
Basal	1	5.35524	43	1	0.593068	Placebo+Docetaxel			Basal/Squamous	1	6.99795	23	1	0.44155	Placebo+Docetaxel
Basal	1	5.84805	42	1	0.578947	Placebo+Docetaxel			Basal/Squamous	1	7.12936	22	1	0.421479	Placebo+Docetaxel
Basal	1	6.01232	41	1	0.564827	Placebo+Docetaxel			Basal/Squamous	1	7.45791	20	1	0.400405	Placebo+Docetaxel
Basal	1	6.37372	39	1	0.550344	Placebo+Docetaxel			Basal/Squamous	1	7.75359	19	1	0.379331	Placebo+Docetaxel
Basal	1	6.99795	38	1	0.535861	Placebo+Docetaxel			Basal/Squamous	1	8.04928	17	1	0.357018	Placebo+Docetaxel
Basal	1	7.35934	37	1	0.521378	Placebo+Docetaxel			Basal/Squamous	1	8.21355	16	1	0.334704	Placebo+Docetaxel
Basal	1	7.45791	36	1	0.506896	Placebo+Docetaxel			Basal/Squamous	1	10.4148	14	1	0.310797	Placebo+Docetaxel
Basal	1	7.75359	35	2	0.47793	Placebo+Docetaxel			Basal/Squamous	1	10.4476	13	1	0.286889	Placebo+Docetaxel
Basal	1	7.85216	33	1	0.463447	Placebo+Docetaxel			Basal/Squamous	1	11.0719	11	1	0.260808	Placebo+Docetaxel
Basal	1	8.04928	31	1	0.448497	Placebo+Docetaxel			Basal/Squamous	1	14.7515	9	1	0.23183	Placebo+Docetaxel
Basal	1	8.6078	30	1	0.433548	Placebo+Docetaxel			Basal/Squamous	1	15.0144	8	1	0.202851	Placebo+Docetaxel
Basal	1	8.9692	29	1	0.418598	Placebo+Docetaxel			Basal/Squamous	1	16	7	1	0.173872	Placebo+Docetaxel
Basal	1	9.72485	27	1	0.403094	Placebo+Docetaxel			Basal/Squamous	1	18.2341	6	1	0.144894	Placebo+Docetaxel
Basal	1	10.4476	26	1	0.38759	Placebo+Docetaxel			Basal/Squamous	1	19.5483	4	1	0.10867	Placebo+Docetaxel
Basal	1	11.0719	25	1	0.372087	Placebo+Docetaxel			Basal/Squamous	2	1.18275	57	1	0.982456	Ramucirumab+Docetaxel
Basal	1	12.0575	23	1	0.355909	Placebo+Docetaxel			Basal/Squamous	2	1.34702	56	1	0.964912	Ramucirumab+Docetaxel
Basal	1	12.5175	22	1	0.339731	Placebo+Docetaxel			Basal/Squamous	2	1.60986	54	1	0.947044	Ramucirumab+Docetaxel
Basal	1	12.9774	21	2	0.307376	Placebo+Docetaxel			Basal/Squamous	2	1.83984	53	1	0.929175	Ramucirumab+Docetaxel
Basal	1	13.963	17	1	0.289295	Placebo+Docetaxel			Basal/Squamous	2	1.97125	52	1	0.911306	Ramucirumab+Docetaxel
Basal	1	14.423	16	1	0.271214	Placebo+Docetaxel			Basal/Squamous	2	2.23409	51	1	0.893437	Ramucirumab+Docetaxel
Basal	1	14.7187	15	1	0.253133	Placebo+Docetaxel			Basal/Squamous	2	2.98973	50	1	0.875569	Ramucirumab+Docetaxel
Basal	1	14.9487	14	1	0.235052	Placebo+Docetaxel			Basal/Squamous	2	3.31828	49	1	0.8577	Ramucirumab+Docetaxel
Basal	1	15.0144	13	1	0.216971	Placebo+Docetaxel			Basal/Squamous	2	4.20534	48	1	0.839831	Ramucirumab+Docetaxel
Basal	1	16	11	1	0.197247	Placebo+Docetaxel			Basal/Squamous	2	4.36961	47	1	0.821962	Ramucirumab+Docetaxel
Basal	1	16.8542	10	1	0.177522	Placebo+Docetaxel			Basal/Squamous	2	4.50103	46	1	0.804094	Ramucirumab+Docetaxel
Basal	1	18.2341	9	1	0.157797	Placebo+Docetaxel			Basal/Squamous	2	4.59959	45	1	0.786225	Ramucirumab+Docetaxel
Basal	1	18.7598	8	1	0.138073	Placebo+Docetaxel			Basal/Squamous	2	4.82957	44	1	0.768356	Ramucirumab+Docetaxel
Basal	1	19.5483	6	1	0.115061	Placebo+Docetaxel			Basal/Squamous	2	5.02669	43	2	0.732619	Ramucirumab+Docetaxel
Basal	1	22.308	3	1	0.076707	Placebo+Docetaxel			Basal/Squamous	2	5.32238	41	1	0.71475	Ramucirumab+Docetaxel
Basal	1	23.9179	2	1	0.0383535	Placebo+Docetaxel			Basal/Squamous	2	6.6037	39	1	0.696423	Ramucirumab+Docetaxel
Basal	2	0.492813	73	1	0.986301	Ramucirumab+Docetaxel			Basal/Squamous	2	6.76797	38	1	0.678096	Ramucirumab+Docetaxel
Basal	2	0.657084	72	1	0.972603	Ramucirumab+Docetaxel			Basal/Squamous	2	6.89938	37	1	0.659769	Ramucirumab+Docetaxel
Basal	2	1.18275	69	1	0.958507	Ramucirumab+Docetaxel			Basal/Squamous	2	7.06366	36	1	0.641442	Ramucirumab+Docetaxel
Basal	2	1.44559	67	1	0.944201	Ramucirumab+Docetaxel			Basal/Squamous	2	7.58932	35	1	0.623115	Ramucirumab+Docetaxel
Basal	2	1.83984	66	1	0.929895	Ramucirumab+Docetaxel			Basal/Squamous	2	7.72074	34	1	0.604788	Ramucirumab+Docetaxel
Basal	2	2.06982	65	1	0.915589	Ramucirumab+Docetaxel			Basal/Squamous	2	7.75359	33	1	0.586461	Ramucirumab+Docetaxel
Basal	2	2.23409	64	1	0.901283	Ramucirumab+Docetaxel			Basal/Squamous	2	7.91786	32	1	0.568134	Ramucirumab+Docetaxel
Basal	2	2.59548	63	1	0.886977	Ramucirumab+Docetaxel			Basal/Squamous	2	8.14784	31	1	0.549808	Ramucirumab+Docetaxel
Basal	2	2.85832	62	1	0.872671	Ramucirumab+Docetaxel			Basal/Squamous	2	8.54209	30	1	0.531481	Ramucirumab+Docetaxel
Basal	2	3.154	61	1	0.858365	Ramucirumab+Docetaxel			Basal/Squamous	2	9.03491	29	1	0.513154	Ramucirumab+Docetaxel
Basal	2	3.41684	60	1	0.844058	Ramucirumab+Docetaxel			Basal/Squamous	2	9.3963	27	1	0.494148	Ramucirumab+Docetaxel
Basal	2	3.48255	59	1	0.829752	Ramucirumab+Docetaxel			Basal/Squamous	2	9.72485	26	1	0.475142	Ramucirumab+Docetaxel
Basal	2	3.94251	58	1	0.815446	Ramucirumab+Docetaxel			Basal/Squamous	2	10.8747	24	1	0.455345	Ramucirumab+Docetaxel
Basal	2	4.36961	57	2	0.786834	Ramucirumab+Docetaxel			Basal/Squamous	2	11.1376	23	1	0.435547	Ramucirumab+Docetaxel
Basal	2	4.6653	55	1	0.772528	Ramucirumab+Docetaxel			Basal/Squamous	2	11.729	22	1	0.41575	Ramucirumab+Docetaxel
Basal	2	4.82957	54	1	0.758222	Ramucirumab+Docetaxel			Basal/Squamous	2	11.8604	21	1	0.395952	Ramucirumab+Docetaxel
Basal	2	5.22382	53	1	0.743916	Ramucirumab+Docetaxel			Basal/Squamous	2	11.9918	20	1	0.376154	Ramucirumab+Docetaxel
Basal	2	5.32238	52	1	0.72961	Ramucirumab+Docetaxel			Basal/Squamous	2	13.5688	17	1	0.354028	Ramucirumab+Docetaxel
Basal	2	5.42094	51	1	0.715304	Ramucirumab+Docetaxel			Basal/Squamous	2	14.0945	16	1	0.331901	Ramucirumab+Docetaxel
Basal	2	5.8152	50	1	0.700998	Ramucirumab+Docetaxel			Basal/Squamous	2	14.1273	15	1	0.309774	Ramucirumab+Docetaxel
Basal	2	6.40657	48	1	0.686394	Ramucirumab+Docetaxel			Basal/Squamous	2	14.7844	12	1	0.28396	Ramucirumab+Docetaxel
Basal	2	6.47228	47	1	0.671789	Ramucirumab+Docetaxel			Basal/Squamous	2	15.7043	11	1	0.258145	Ramucirumab+Docetaxel
Basal	2	6.53799	46	1	0.657185	Ramucirumab+Docetaxel			Basal/Squamous	2	16.7556	9	1	0.229462	Ramucirumab+Docetaxel
Basal	2	6.63655	45	1	0.642581	Ramucirumab+Docetaxel			Basal/Squamous	2	18.8583	8	1	0.20078	Ramucirumab+Docetaxel
Basal	2	6.76797	44	1	0.627977	Ramucirumab+Docetaxel			Basal/Squamous	2	19.1211	7	1	0.172097	Ramucirumab+Docetaxel
Basal	2	6.89938	42	1	0.613025	Ramucirumab+Docetaxel			Stroma-rich	1	0.394251	35	1	0.971429	Placebo+Docetaxel
Basal	2	7.58932	41	1	0.598073	Ramucirumab+Docetaxel			Stroma-rich	1	1.54415	34	1	0.942857	Placebo+Docetaxel
Basal	2	7.72074	40	1	0.583122	Ramucirumab+Docetaxel			Stroma-rich	1	2.75975	33	1	0.914286	Placebo+Docetaxel
Basal	2	7.75359	39	1	0.56817	Ramucirumab+Docetaxel			Stroma-rich	1	2.89117	32	1	0.885714	Placebo+Docetaxel
Basal	2	8.27926	38	1	0.553218	Ramucirumab+Docetaxel			Stroma-rich	1	3.12115	31	2	0.828571	Placebo+Docetaxel
Basal	2	8.54209	37	1	0.538266	Ramucirumab+Docetaxel			Stroma-rich	1	3.31828	29	2	0.771429	Placebo+Docetaxel
Basal	2	9.19918	36	1	0.523314	Ramucirumab+Docetaxel			Stroma-rich	1	3.64682	27	1	0.742857	Placebo+Docetaxel
Basal	2	9.3963	35	1	0.508362	Ramucirumab+Docetaxel			Stroma-rich	1	3.90965	25	1	0.713143	Placebo+Docetaxel
Basal	2	10.4805	33	1	0.492957	Ramucirumab+Docetaxel			Stroma-rich	1	4.40246	24	1	0.683429	Placebo+Docetaxel
Basal	2	11.4333	31	2	0.461154	Ramucirumab+Docetaxel			Stroma-rich	1	4.46817	23	1	0.653714	Placebo+Docetaxel
Basal	2	11.5647	29	1	0.445252	Ramucirumab+Docetaxel			Stroma-rich	1	4.99384	22	2	0.594286	Placebo+Docetaxel
Basal	2	11.8604	28	1	0.42935	Ramucirumab+Docetaxel			Stroma-rich	1	5.61807	20	1	0.564571	Placebo+Docetaxel
Basal	2	12.5832	25	1	0.412176	Ramucirumab+Docetaxel			Stroma-rich	1	6.01232	19	1	0.534857	Placebo+Docetaxel
Basal	2	14.0945	22	1	0.393441	Ramucirumab+Docetaxel			Stroma-rich	1	7.35934	18	1	0.505143	Placebo+Docetaxel
Basal	2	14.1273	21	1	0.374706	Ramucirumab+Docetaxel			Stroma-rich	1	7.85216	17	1	0.475429	Placebo+Docetaxel
Basal	2	14.7844	19	1	0.354984	Ramucirumab+Docetaxel			Stroma-rich	1	8.9692	16	1	0.445714	Placebo+Docetaxel
Basal	2	15.0144	18	1	0.335263	Ramucirumab+Docetaxel			Stroma-rich	1	9.72485	15	1	0.416	Placebo+Docetaxel
Basal	2	15.7043	17	1	0.315541	Ramucirumab+Docetaxel			Stroma-rich	1	12.5175	13	1	0.384	Placebo+Docetaxel
Basal	2	16.46	16	1	0.29582	Ramucirumab+Docetaxel			Stroma-rich	1	12.9774	12	2	0.32	Placebo+Docetaxel
Basal	2	16.7556	15	1	0.276099	Ramucirumab+Docetaxel			Stroma-rich	1	13.2402	10	1	0.288	Placebo+Docetaxel
Basal	2	17.2156	14	1	0.256377	Ramucirumab+Docetaxel			Stroma-rich	1	13.963	7	1	0.246857	Placebo+Docetaxel
Basal	2	18.4641	13	1	0.236656	Ramucirumab+Docetaxel			Stroma-rich	1	14.423	6	1	0.205714	Placebo+Docetaxel
Basal	2	18.8583	11	1	0.215142	Ramucirumab+Docetaxel			Stroma-rich	1	14.9487	5	1	0.164571	Placebo+Docetaxel
Basal	2	28.0575	1	1	0	Ramucirumab+Docetaxel			Stroma-rich	1	16.8542	4	1	0.123429	Placebo+Docetaxel
Claudin Low	1	1.08419	24	1	0.958333	Placebo+Docetaxel			Stroma-rich	1	18.7598	3	1	0.0822857	Placebo+Docetaxel
Claudin Low	1	1.9384	23	1	0.916667	Placebo+Docetaxel			Stroma-rich	1	23.9179	2	1	0.0411429	Placebo+Docetaxel
Claudin Low	1	2.00411	22	1	0.875	Placebo+Docetaxel			Stroma-rich	2	0.492813	40	1	0.975	Ramucirumab+Docetaxel
Claudin Low	1	2.06982	21	1	0.833333	Placebo+Docetaxel			Stroma-rich	2	0.657084	39	1	0.95	Ramucirumab+Docetaxel
Claudin Low	1	2.3655	20	1	0.791667	Placebo+Docetaxel			Stroma-rich	2	2.23409	37	1	0.924324	Ramucirumab+Docetaxel
Claudin Low	1	2.75975	19	1	0.75	Placebo+Docetaxel			Stroma-rich	2	2.59548	36	1	0.898649	Ramucirumab+Docetaxel
Claudin Low	1	3.18686	18	1	0.708333	Placebo+Docetaxel			Stroma-rich	2	3.154	35	1	0.872973	Ramucirumab+Docetaxel
Claudin Low	1	3.77823	17	1	0.666667	Placebo+Docetaxel			Stroma-rich	2	3.48255	34	1	0.847297	Ramucirumab+Docetaxel
Claudin Low	1	3.94251	16	1	0.625	Placebo+Docetaxel			Stroma-rich	2	4.6653	33	1	0.821622	Ramucirumab+Docetaxel
Claudin Low	1	4.73101	15	1	0.583333	Placebo+Docetaxel			Stroma-rich	2	5.22382	32	1	0.795946	Ramucirumab+Docetaxel
Claudin Low	1	4.96099	14	1	0.541667	Placebo+Docetaxel			Stroma-rich	2	5.32238	31	1	0.77027	Ramucirumab+Docetaxel
Claudin Low	1	5.19097	13	1	0.5	Placebo+Docetaxel			Stroma-rich	2	5.42094	30	1	0.744595	Ramucirumab+Docetaxel
Claudin Low	1	6.11088	12	1	0.458333	Placebo+Docetaxel			Stroma-rich	2	5.8152	29	1	0.718919	Ramucirumab+Docetaxel
Claudin Low	1	6.40657	11	1	0.416667	Placebo+Docetaxel			Stroma-rich	2	6.40657	28	1	0.693243	Ramucirumab+Docetaxel
Claudin Low	1	7.12936	10	1	0.375	Placebo+Docetaxel			Stroma-rich	2	6.47228	27	1	0.667568	Ramucirumab+Docetaxel
Claudin Low	1	7.75359	8	1	0.328125	Placebo+Docetaxel			Stroma-rich	2	6.63655	26	1	0.641892	Ramucirumab+Docetaxel
Claudin Low	1	8.04928	7	1	0.28125	Placebo+Docetaxel			Stroma-rich	2	6.6694	25	1	0.616216	Ramucirumab+Docetaxel
Claudin Low	1	8.21355	6	1	0.234375	Placebo+Docetaxel			Stroma-rich	2	7.68789	23	1	0.589424	Ramucirumab+Docetaxel
Claudin Low	1	10.4148	5	1	0.1875	Placebo+Docetaxel			Stroma-rich	2	7.88501	22	1	0.562632	Ramucirumab+Docetaxel
Claudin Low	1	13.2402	4	1	0.140625	Placebo+Docetaxel			Stroma-rich	2	8.27926	21	1	0.53584	Ramucirumab+Docetaxel
Claudin Low	1	14.7515	2	1	0.0703125	Placebo+Docetaxel			Stroma-rich	2	8.80493	20	1	0.509048	Ramucirumab+Docetaxel
Claudin Low	2	1.34702	32	1	0.96875	Ramucirumab+Docetaxel			Stroma-rich	2	10.4805	18	1	0.480768	Ramucirumab+Docetaxel
Claudin Low	2	1.60986	31	1	0.9375	Ramucirumab+Docetaxel			Stroma-rich	2	11.4333	17	3	0.395926	Ramucirumab+Docetaxel
Claudin Low	2	1.97125	30	1	0.90625	Ramucirumab+Docetaxel			Stroma-rich	2	11.5647	14	1	0.367646	Ramucirumab+Docetaxel
Claudin Low	2	2.23409	29	1	0.875	Ramucirumab+Docetaxel			Stroma-rich	2	12.5832	12	1	0.337009	Ramucirumab+Docetaxel
Claudin Low	2	2.39836	28	1	0.84375	Ramucirumab+Docetaxel			Stroma-rich	2	12.6489	11	1	0.306372	Ramucirumab+Docetaxel
Claudin Low	2	2.98973	27	1	0.8125	Ramucirumab+Docetaxel			Stroma-rich	2	15.0472	9	1	0.27233	Ramucirumab+Docetaxel
Claudin Low	2	3.31828	26	1	0.78125	Ramucirumab+Docetaxel			Stroma-rich	2	17.2156	8	1	0.238289	Ramucirumab+Docetaxel
Claudin Low	2	4.20534	25	1	0.75	Ramucirumab+Docetaxel			Stroma-rich	2	18.4641	7	1	0.204248	Ramucirumab+Docetaxel
Claudin Low	2	4.50103	24	1	0.71875	Ramucirumab+Docetaxel			Stroma-rich	2	24.2793	2	1	0.102124	Ramucirumab+Docetaxel
Claudin Low	2	4.59959	23	1	0.6875	Ramucirumab+Docetaxel			Stroma-rich	2	28.0575	1	1	0	Ramucirumab+Docetaxel
Claudin Low	2	5.02669	22	1	0.65625	Ramucirumab+Docetaxel			Luminal Non-Specified	1	4.82957	22	1	0.954545	Placebo+Docetaxel
Claudin Low	2	5.32238	21	1	0.625	Ramucirumab+Docetaxel			Luminal Non-Specified	1	5.02669	21	1	0.909091	Placebo+Docetaxel
Claudin Low	2	6.6037	20	1	0.59375	Ramucirumab+Docetaxel			Luminal Non-Specified	1	5.0924	20	1	0.863636	Placebo+Docetaxel
Claudin Low	2	7.06366	19	1	0.5625	Ramucirumab+Docetaxel			Luminal Non-Specified	1	5.91376	19	1	0.818182	Placebo+Docetaxel
Claudin Low	2	7.68789	18	1	0.53125	Ramucirumab+Docetaxel			Luminal Non-Specified	1	6.30801	18	1	0.772727	Placebo+Docetaxel
Claudin Low	2	8.14784	17	1	0.5	Ramucirumab+Docetaxel			Luminal Non-Specified	1	6.6037	17	1	0.727273	Placebo+Docetaxel
Claudin Low	2	8.80493	16	1	0.46875	Ramucirumab+Docetaxel			Luminal Non-Specified	1	6.93224	16	1	0.681818	Placebo+Docetaxel
Claudin Low	2	9.03491	15	1	0.4375	Ramucirumab+Docetaxel			Luminal Non-Specified	1	7.06366	15	1	0.636364	Placebo+Docetaxel
Claudin Low	2	9.72485	13	1	0.403846	Ramucirumab+Docetaxel			Luminal Non-Specified	1	7.12936	14	1	0.590909	Placebo+Docetaxel
Claudin Low	2	10.8747	12	1	0.370192	Ramucirumab+Docetaxel			Luminal Non-Specified	1	7.75359	13	1	0.545455	Placebo+Docetaxel
Claudin Low	2	11.1376	11	1	0.336538	Ramucirumab+Docetaxel			Luminal Non-Specified	1	8.70637	12	1	0.5	Placebo+Docetaxel
Claudin Low	2	11.729	10	1	0.302885	Ramucirumab+Docetaxel			Luminal Non-Specified	1	12.0575	10	2	0.4	Placebo+Docetaxel
Claudin Low	2	11.9918	9	1	0.269231	Ramucirumab+Docetaxel			Luminal Non-Specified	1	15.3758	8	1	0.35	Placebo+Docetaxel
Claudin Low	2	12.6489	8	1	0.235577	Ramucirumab+Docetaxel			Luminal Non-Specified	2	0.427105	17	1	0.941176	Ramucirumab+Docetaxel
Claudin Low	2	13.5688	7	1	0.201923	Ramucirumab+Docetaxel			Luminal Non-Specified	2	0.722793	16	1	0.882353	Ramucirumab+Docetaxel
Claudin Low	2	15.0472	5	1	0.161538	Ramucirumab+Docetaxel			Luminal Non-Specified	2	1.9384	15	1	0.823529	Ramucirumab+Docetaxel
Claudin Low	2	19.1211	3	1	0.107692	Ramucirumab+Docetaxel			Luminal Non-Specified	2	3.05544	13	1	0.760181	Ramucirumab+Docetaxel
Luminal	1	0.295688	64	1	0.984375	Placebo+Docetaxel			Luminal Non-Specified	2	3.94251	12	1	0.696833	Ramucirumab+Docetaxel
Luminal	1	0.919918	62	1	0.968498	Placebo+Docetaxel			Luminal Non-Specified	2	5.35524	11	1	0.633484	Ramucirumab+Docetaxel
Luminal	1	1.44559	61	1	0.952621	Placebo+Docetaxel			Luminal Non-Specified	2	6.07803	10	1	0.570136	Ramucirumab+Docetaxel
Luminal	1	1.77413	59	2	0.920329	Placebo+Docetaxel			Luminal Non-Specified	2	6.70226	9	1	0.506787	Ramucirumab+Docetaxel
Luminal	1	1.97125	57	1	0.904183	Placebo+Docetaxel			Luminal Non-Specified	2	15.0144	7	1	0.434389	Ramucirumab+Docetaxel
Luminal	1	2.03696	56	1	0.888036	Placebo+Docetaxel			Luminal Non-Specified	2	15.5072	6	1	0.361991	Ramucirumab+Docetaxel
Luminal	1	2.06982	55	1	0.87189	Placebo+Docetaxel			Luminal Non-Specified	2	21.848	3	1	0.241327	Ramucirumab+Docetaxel
Luminal	1	2.13552	54	1	0.855744	Placebo+Docetaxel			Luminal Papillary	1	0.295688	51	1	0.980392	Placebo+Docetaxel
Luminal	1	2.49692	53	1	0.839598	Placebo+Docetaxel			Luminal Papillary	1	0.919918	49	1	0.960384	Placebo+Docetaxel
Luminal	1	2.69405	52	2	0.807306	Placebo+Docetaxel			Luminal Papillary	1	1.31417	48	1	0.940376	Placebo+Docetaxel
Luminal	1	2.98973	48	2	0.773668	Placebo+Docetaxel			Luminal Papillary	1	1.44559	47	1	0.920368	Placebo+Docetaxel
Luminal	1	3.18686	46	1	0.756849	Placebo+Docetaxel			Luminal Papillary	1	1.77413	45	2	0.879463	Placebo+Docetaxel
Luminal	1	3.44969	45	2	0.723212	Placebo+Docetaxel			Luminal Papillary	1	1.83984	43	1	0.85901	Placebo+Docetaxel
Luminal	1	3.5154	43	1	0.706393	Placebo+Docetaxel			Luminal Papillary	1	2.03696	42	1	0.838558	Placebo+Docetaxel
Luminal	1	3.74538	42	1	0.689574	Placebo+Docetaxel			Luminal Papillary	1	2.06982	41	1	0.818105	Placebo+Docetaxel
Luminal	1	4.36961	40	1	0.672334	Placebo+Docetaxel			Luminal Papillary	1	2.13552	40	1	0.797652	Placebo+Docetaxel
Luminal	1	4.43532	39	1	0.655095	Placebo+Docetaxel			Luminal Papillary	1	2.23409	39	1	0.7772	Placebo+Docetaxel
Luminal	1	4.6653	38	1	0.637856	Placebo+Docetaxel			Luminal Papillary	1	2.52977	38	1	0.756747	Placebo+Docetaxel
Luminal	1	4.82957	37	1	0.620616	Placebo+Docetaxel			Luminal Papillary	1	2.98973	36	1	0.735726	Placebo+Docetaxel
Luminal	1	5.0924	36	1	0.603377	Placebo+Docetaxel			Luminal Papillary	1	3.18686	35	1	0.714706	Placebo+Docetaxel
Luminal	1	5.15811	35	1	0.586138	Placebo+Docetaxel			Luminal Papillary	1	3.44969	34	1	0.693685	Placebo+Docetaxel
Luminal	1	5.91376	34	1	0.568898	Placebo+Docetaxel			Luminal Papillary	1	4.04107	32	1	0.672007	Placebo+Docetaxel
Luminal	1	6.83368	33	1	0.551659	Placebo+Docetaxel			Luminal Papillary	1	4.10678	31	1	0.65033	Placebo+Docetaxel
Luminal	1	6.99795	32	1	0.53442	Placebo+Docetaxel			Luminal Papillary	1	4.43532	30	1	0.628652	Placebo+Docetaxel
Luminal	1	7.19507	31	1	0.51718	Placebo+Docetaxel			Luminal Papillary	1	4.6653	29	1	0.606974	Placebo+Docetaxel
Luminal	1	7.42505	30	1	0.499941	Placebo+Docetaxel			Luminal Papillary	1	5.15811	28	1	0.585297	Placebo+Docetaxel
Luminal	1	7.49076	29	1	0.482702	Placebo+Docetaxel			Luminal Papillary	1	6.2423	27	1	0.563619	Placebo+Docetaxel
Luminal	1	7.91786	28	1	0.465462	Placebo+Docetaxel			Luminal Papillary	1	6.99795	26	1	0.541941	Placebo+Docetaxel
Luminal	1	8.11499	27	1	0.448223	Placebo+Docetaxel			Luminal Papillary	1	7.19507	25	1	0.520264	Placebo+Docetaxel
Luminal	1	8.1807	26	1	0.430984	Placebo+Docetaxel			Luminal Papillary	1	7.49076	24	1	0.498586	Placebo+Docetaxel
Luminal	1	8.9692	25	1	0.413744	Placebo+Docetaxel			Luminal Papillary	1	7.75359	23	1	0.476908	Placebo+Docetaxel
Luminal	1	9.29774	24	1	0.396505	Placebo+Docetaxel			Luminal Papillary	1	7.91786	22	1	0.455231	Placebo+Docetaxel
Luminal	1	9.42916	23	1	0.379266	Placebo+Docetaxel			Luminal Papillary	1	8.04928	21	1	0.433553	Placebo+Docetaxel
Luminal	1	9.92197	22	1	0.362026	Placebo+Docetaxel			Luminal Papillary	1	8.11499	20	1	0.411875	Placebo+Docetaxel
Luminal	1	10.2834	21	1	0.344787	Placebo+Docetaxel			Luminal Papillary	1	8.1807	19	1	0.390198	Placebo+Docetaxel
Luminal	1	10.809	19	1	0.32664	Placebo+Docetaxel			Luminal Papillary	1	9.42916	18	1	0.36852	Placebo+Docetaxel
Luminal	1	11.2361	18	1	0.308494	Placebo+Docetaxel			Luminal Papillary	1	9.92197	17	1	0.346842	Placebo+Docetaxel
Luminal	1	11.4004	17	1	0.290347	Placebo+Docetaxel			Luminal Papillary	1	10.809	16	1	0.325165	Placebo+Docetaxel
Luminal	1	11.8275	15	1	0.27099	Placebo+Docetaxel			Luminal Papillary	1	11.2361	15	1	0.303487	Placebo+Docetaxel
Luminal	1	14.423	13	1	0.250145	Placebo+Docetaxel			Luminal Papillary	1	11.4004	14	1	0.281809	Placebo+Docetaxel
Luminal	1	16.0657	11	1	0.227405	Placebo+Docetaxel			Luminal Papillary	1	11.8275	12	1	0.258325	Placebo+Docetaxel
Luminal	1	25.2649	4	1	0.170553	Placebo+Docetaxel			Luminal Papillary	1	13.8316	10	1	0.232493	Placebo+Docetaxel
Luminal	1	27.0062	3	1	0.113702	Placebo+Docetaxel			Luminal Papillary	1	16.0657	8	1	0.203431	Placebo+Docetaxel
Luminal	2	0.131417	67	1	0.985075	Ramucirumab+Docetaxel			Luminal Papillary	1	22.308	6	1	0.169526	Placebo+Docetaxel
Luminal	2	0.427105	66	1	0.970149	Ramucirumab+Docetaxel			Luminal Papillary	1	25.2649	3	1	0.113017	Placebo+Docetaxel
Luminal	2	0.492813	65	1	0.955224	Ramucirumab+Docetaxel			Luminal Papillary	1	27.0062	2	1	0.0565087	Placebo+Docetaxel
Luminal	2	0.854209	64	1	0.940299	Ramucirumab+Docetaxel			Luminal Papillary	2	0.492813	46	1	0.978261	Ramucirumab+Docetaxel
Luminal	2	0.919918	63	1	0.925373	Ramucirumab+Docetaxel			Luminal Papillary	2	0.854209	44	2	0.933794	Ramucirumab+Docetaxel
Luminal	2	0.952772	62	1	0.910448	Ramucirumab+Docetaxel			Luminal Papillary	2	0.919918	42	1	0.911561	Ramucirumab+Docetaxel
Luminal	2	1.70842	60	1	0.895274	Ramucirumab+Docetaxel			Luminal Papillary	2	1.83984	40	1	0.888772	Ramucirumab+Docetaxel
Luminal	2	1.83984	59	1	0.8801	Ramucirumab+Docetaxel			Luminal Papillary	2	2.52977	38	1	0.865383	Ramucirumab+Docetaxel
Luminal	2	2.33265	56	1	0.864383	Ramucirumab+Docetaxel			Luminal Papillary	2	2.75975	37	1	0.841995	Ramucirumab+Docetaxel
Luminal	2	2.52977	55	1	0.848667	Ramucirumab+Docetaxel			Luminal Papillary	2	3.41684	36	1	0.818606	Ramucirumab+Docetaxel
Luminal	2	2.75975	54	1	0.832951	Ramucirumab+Docetaxel			Luminal Papillary	2	3.64682	35	1	0.795217	Ramucirumab+Docetaxel
Luminal	2	3.5154	53	1	0.817235	Ramucirumab+Docetaxel			Luminal Papillary	2	4.20534	34	1	0.771829	Ramucirumab+Docetaxel
Luminal	2	3.64682	52	1	0.801519	Ramucirumab+Docetaxel			Luminal Papillary	2	4.43532	32	1	0.747709	Ramucirumab+Docetaxel
Luminal	2	4.20534	51	2	0.770087	Ramucirumab+Docetaxel			Luminal Papillary	2	6.76797	30	3	0.672938	Ramucirumab+Docetaxel
Luminal	2	4.43532	48	1	0.754044	Ramucirumab+Docetaxel			Luminal Papillary	2	6.89938	27	1	0.648014	Ramucirumab+Docetaxel
Luminal	2	4.59959	47	1	0.738	Ramucirumab+Docetaxel			Luminal Papillary	2	7.09651	26	1	0.623091	Ramucirumab+Docetaxel
Luminal	2	4.89528	45	1	0.7216	Ramucirumab+Docetaxel			Luminal Papillary	2	7.29363	25	1	0.598167	Ramucirumab+Docetaxel
Luminal	2	5.28953	44	1	0.7052	Ramucirumab+Docetaxel			Luminal Papillary	2	7.52361	24	1	0.573243	Ramucirumab+Docetaxel
Luminal	2	5.74949	43	1	0.6888	Ramucirumab+Docetaxel			Luminal Papillary	2	7.8193	23	1	0.54832	Ramucirumab+Docetaxel
Luminal	2	5.84805	42	1	0.6724	Ramucirumab+Docetaxel			Luminal Papillary	2	7.98357	22	1	0.523396	Ramucirumab+Docetaxel
Luminal	2	6.6694	41	1	0.656	Ramucirumab+Docetaxel			Luminal Papillary	2	8.47639	21	1	0.498473	Ramucirumab+Docetaxel
Luminal	2	6.70226	40	1	0.6396	Ramucirumab+Docetaxel			Luminal Papillary	2	9.82341	20	1	0.473549	Ramucirumab+Docetaxel
Luminal	2	6.76797	39	3	0.5904	Ramucirumab+Docetaxel			Luminal Papillary	2	10.152	19	1	0.448625	Ramucirumab+Docetaxel
Luminal	2	7.09651	36	1	0.574	Ramucirumab+Docetaxel			Luminal Papillary	2	10.8419	18	1	0.423702	Ramucirumab+Docetaxel
Luminal	2	7.29363	35	1	0.5576	Ramucirumab+Docetaxel			Luminal Papillary	2	11.8604	16	1	0.39722	Ramucirumab+Docetaxel
Luminal	2	7.52361	34	1	0.5412	Ramucirumab+Docetaxel			Luminal Papillary	2	12.5503	15	1	0.370739	Ramucirumab+Docetaxel
Luminal	2	7.8193	33	1	0.5248	Ramucirumab+Docetaxel			Luminal Papillary	2	13.5359	13	1	0.342221	Ramucirumab+Docetaxel
Luminal	2	7.91786	32	1	0.5084	Ramucirumab+Docetaxel			Luminal Papillary	2	14.1273	12	1	0.313702	Ramucirumab+Docetaxel
Luminal	2	7.98357	31	1	0.492	Ramucirumab+Docetaxel			Luminal Papillary	2	14.193	11	1	0.285184	Ramucirumab+Docetaxel
Luminal	2	8.47639	30	1	0.4756	Ramucirumab+Docetaxel			Luminal Papillary	2	15.6057	8	1	0.249536	Ramucirumab+Docetaxel
Luminal	2	8.64066	29	1	0.4592	Ramucirumab+Docetaxel			Luminal Papillary	2	19.6468	6	1	0.207947	Ramucirumab+Docetaxel
Luminal	2	9.13347	28	1	0.4428	Ramucirumab+Docetaxel			Luminal Unstable	1	1.97125	30	1	0.966667	Placebo+Docetaxel
Luminal	2	10.152	27	1	0.4264	Ramucirumab+Docetaxel			Luminal Unstable	1	2.49692	29	1	0.933333	Placebo+Docetaxel
Luminal	2	10.8419	26	1	0.41	Ramucirumab+Docetaxel			Luminal Unstable	1	2.69405	28	1	0.9	Placebo+Docetaxel
Luminal	2	11.8604	24	1	0.392917	Ramucirumab+Docetaxel			Luminal Unstable	1	2.98973	26	1	0.865385	Placebo+Docetaxel
Luminal	2	11.9261	23	1	0.375833	Ramucirumab+Docetaxel			Luminal Unstable	1	3.21971	25	1	0.830769	Placebo+Docetaxel
Luminal	2	12.4189	22	1	0.35875	Ramucirumab+Docetaxel			Luminal Unstable	1	3.44969	24	1	0.796154	Placebo+Docetaxel
Luminal	2	12.5503	21	1	0.341667	Ramucirumab+Docetaxel			Luminal Unstable	1	3.5154	23	1	0.761538	Placebo+Docetaxel
Luminal	2	12.6489	20	1	0.324583	Ramucirumab+Docetaxel			Luminal Unstable	1	3.74538	22	1	0.726923	Placebo+Docetaxel
Luminal	2	14.1273	17	1	0.30549	Ramucirumab+Docetaxel			Luminal Unstable	1	4.36961	21	1	0.692308	Placebo+Docetaxel
Luminal	2	14.193	16	1	0.286397	Ramucirumab+Docetaxel			Luminal Unstable	1	4.43532	20	2	0.623077	Placebo+Docetaxel
Luminal	2	14.5544	15	1	0.267304	Ramucirumab+Docetaxel			Luminal Unstable	1	4.50103	18	2	0.553846	Placebo+Docetaxel
Luminal	2	18.4312	11	1	0.243004	Ramucirumab+Docetaxel			Luminal Unstable	1	4.82957	16	1	0.519231	Placebo+Docetaxel
Luminal	2	19.6468	9	1	0.216003	Ramucirumab+Docetaxel			Luminal Unstable	1	5.19097	14	1	0.482143	Placebo+Docetaxel
Luminal	2	21.6838	7	1	0.185146	Ramucirumab+Docetaxel			Luminal Unstable	1	6.04517	13	1	0.445055	Placebo+Docetaxel
Luminal	2	22.8994	5	1	0.148116	Ramucirumab+Docetaxel			Luminal Unstable	1	6.83368	12	1	0.407967	Placebo+Docetaxel
Infiltrated Luminal	1	0.394251	30	1	0.966667	Placebo+Docetaxel			Luminal Unstable	1	7.42505	11	1	0.370879	Placebo+Docetaxel
Infiltrated Luminal	1	2.52977	29	1	0.933333	Placebo+Docetaxel			Luminal Unstable	1	8.6078	10	1	0.333791	Placebo+Docetaxel
Infiltrated Luminal	1	4.04107	28	1	0.9	Placebo+Docetaxel			Luminal Unstable	1	8.9692	9	1	0.296703	Placebo+Docetaxel
Infiltrated Luminal	1	4.10678	27	1	0.866667	Placebo+Docetaxel			Luminal Unstable	1	9.29774	8	1	0.259615	Placebo+Docetaxel
Infiltrated Luminal	1	4.43532	26	1	0.833333	Placebo+Docetaxel			Luminal Unstable	1	10.2834	7	1	0.222527	Placebo+Docetaxel
Infiltrated Luminal	1	4.46817	25	1	0.8	Placebo+Docetaxel			Luminal Unstable	1	12.5832	6	1	0.18544	Placebo+Docetaxel
Infiltrated Luminal	1	4.50103	24	1	0.766667	Placebo+Docetaxel			Luminal Unstable	1	14.423	5	1	0.148352	Placebo+Docetaxel
Infiltrated Luminal	1	4.82957	23	1	0.733333	Placebo+Docetaxel			Luminal Unstable	1	14.7187	4	1	0.111264	Placebo+Docetaxel
Infiltrated Luminal	1	4.99384	22	1	0.7	Placebo+Docetaxel			Luminal Unstable	2	0.131417	31	1	0.967742	Ramucirumab+Docetaxel
Infiltrated Luminal	1	5.02669	21	1	0.666667	Placebo+Docetaxel			Luminal Unstable	2	0.952772	30	1	0.935484	Ramucirumab+Docetaxel
Infiltrated Luminal	1	5.19097	20	1	0.633333	Placebo+Docetaxel			Luminal Unstable	2	1.70842	29	1	0.903226	Ramucirumab+Docetaxel
Infiltrated Luminal	1	5.61807	19	1	0.6	Placebo+Docetaxel			Luminal Unstable	2	2.33265	27	1	0.869773	Ramucirumab+Docetaxel
Infiltrated Luminal	1	6.04517	18	1	0.566667	Placebo+Docetaxel			Luminal Unstable	2	2.39836	26	1	0.83632	Ramucirumab+Docetaxel
Infiltrated Luminal	1	6.2423	17	1	0.533333	Placebo+Docetaxel			Luminal Unstable	2	3.5154	25	1	0.802867	Ramucirumab+Docetaxel
Infiltrated Luminal	1	6.30801	16	1	0.5	Placebo+Docetaxel			Luminal Unstable	2	4.20534	24	1	0.769415	Ramucirumab+Docetaxel
Infiltrated Luminal	1	6.6037	15	1	0.466667	Placebo+Docetaxel			Luminal Unstable	2	4.27105	23	1	0.735962	Ramucirumab+Docetaxel
Infiltrated Luminal	1	6.93224	14	1	0.433333	Placebo+Docetaxel			Luminal Unstable	2	4.36961	22	1	0.702509	Ramucirumab+Docetaxel
Infiltrated Luminal	1	7.06366	13	1	0.4	Placebo+Docetaxel			Luminal Unstable	2	4.59959	21	1	0.669056	Ramucirumab+Docetaxel
Infiltrated Luminal	1	7.12936	12	1	0.366667	Placebo+Docetaxel			Luminal Unstable	2	4.89528	20	1	0.635603	Ramucirumab+Docetaxel
Infiltrated Luminal	1	8.70637	11	1	0.333333	Placebo+Docetaxel			Luminal Unstable	2	5.28953	19	1	0.602151	Ramucirumab+Docetaxel
Infiltrated Luminal	1	12.0575	9	1	0.296296	Placebo+Docetaxel			Luminal Unstable	2	5.74949	18	1	0.568698	Ramucirumab+Docetaxel
Infiltrated Luminal	1	12.5832	8	1	0.259259	Placebo+Docetaxel			Luminal Unstable	2	5.84805	17	1	0.535245	Ramucirumab+Docetaxel
Infiltrated Luminal	1	13.8316	7	1	0.222222	Placebo+Docetaxel			Luminal Unstable	2	6.6694	16	1	0.501792	Ramucirumab+Docetaxel
Infiltrated Luminal	1	15.3758	6	1	0.185185	Placebo+Docetaxel			Luminal Unstable	2	8.64066	15	1	0.468339	Ramucirumab+Docetaxel
Infiltrated Luminal	2	0.722793	25	1	0.96	Ramucirumab+Docetaxel			Luminal Unstable	2	9.13347	14	1	0.434886	Ramucirumab+Docetaxel
Infiltrated Luminal	2	0.854209	23	1	0.918261	Ramucirumab+Docetaxel			Luminal Unstable	2	9.19918	13	1	0.401434	Ramucirumab+Docetaxel
Infiltrated Luminal	2	1.9384	22	1	0.876522	Ramucirumab+Docetaxel			Luminal Unstable	2	10.3162	12	1	0.367981	Ramucirumab+Docetaxel
Infiltrated Luminal	2	3.05544	20	1	0.832696	Ramucirumab+Docetaxel			Luminal Unstable	2	11.9261	11	1	0.334528	Ramucirumab+Docetaxel
Infiltrated Luminal	2	4.27105	19	1	0.78887	Ramucirumab+Docetaxel			Luminal Unstable	2	12.4189	10	1	0.301075	Ramucirumab+Docetaxel
Infiltrated Luminal	2	5.02669	18	1	0.745043	Ramucirumab+Docetaxel			Luminal Unstable	2	12.6489	9	1	0.267622	Ramucirumab+Docetaxel
Infiltrated Luminal	2	5.35524	17	1	0.701217	Ramucirumab+Docetaxel			Luminal Unstable	2	14.5544	8	1	0.23417	Ramucirumab+Docetaxel
Infiltrated Luminal	2	6.07803	16	1	0.657391	Ramucirumab+Docetaxel			Luminal Unstable	2	16.46	7	1	0.200717	Ramucirumab+Docetaxel
Infiltrated Luminal	2	6.6694	15	1	0.613565	Ramucirumab+Docetaxel			Luminal Unstable	2	18.4312	6	1	0.167264	Ramucirumab+Docetaxel
Infiltrated Luminal	2	6.89938	14	1	0.569739	Ramucirumab+Docetaxel			Luminal Unstable	2	21.5524	4	1	0.125448	Ramucirumab+Docetaxel
Infiltrated Luminal	2	7.88501	13	1	0.525913	Ramucirumab+Docetaxel			Luminal Unstable	2	21.6838	3	1	0.083632	Ramucirumab+Docetaxel
Infiltrated Luminal	2	9.82341	12	1	0.482087	Ramucirumab+Docetaxel			Luminal Unstable	2	22.8994	2	1	0.041816	Ramucirumab+Docetaxel
Infiltrated Luminal	2	10.3162	11	1	0.438261	Ramucirumab+Docetaxel
Infiltrated Luminal	2	11.4333	10	1	0.394435	Ramucirumab+Docetaxel
Infiltrated Luminal	2	13.5359	9	1	0.350609	Ramucirumab+Docetaxel
Infiltrated Luminal	2	15.5072	8	1	0.306783	Ramucirumab+Docetaxel
Infiltrated Luminal	2	15.6057	7	1	0.262957	Ramucirumab+Docetaxel
Infiltrated Luminal	2	21.5524	5	1	0.210365	Ramucirumab+Docetaxel
Infiltrated Luminal	2	21.848	4	1	0.157774	Ramucirumab+Docetaxel
Infiltrated Luminal	2	24.2793	1	1	0	Ramucirumab+Docetaxel

## Sheet: Figure 5
Figure 5
Label1	Label2	HR	HR CI Lower	HR CI Upper	P.value	N
	Overall	0.835	0.661	1.055	0.13	394
Decipher GSCv1	Basal+Basal Claudin Low	0.747	0.538	1.037	0.082	208
Decipher GSCv1	Luminal + Luminal Infiltrated	0.896	0.627	1.28	0.547	186
ConsensusMIBC	Basal/Squamous	0.56	0.346	0.907	0.018	114
ConsensusMIBC	Luminal	0.948	0.668	1.345	0.764	197
ConsensusMIBC	Stroma-rich	1.169	0.647	2.114	0.605	75

## Sheet: Figure 6a
	Figure 6a Angiogenesis					Figure 6a Immune
n=394
Label	Mean	CI Lower	CI Upper	P.value		Mean	CI Lower	CI Upper	P.value
Gender Male vs Female	-0.0185804	-0.0483423	0.0111815	0.221845		-0.0273357	-0.0622485	0.007577	0.125703
Region, East Asia vs Others	-0.0627513	-0.0923617	-0.033141	4.04e-05		-0.0454852	-0.0802202	-0.0107502	0.0106501
Age, 10-yr increase	-0.0080619	-0.0199086	0.0037847	0.183056		0.0036036	-0.0102933	0.0175006	0.611571
Histology, Pure Transitional Cell vs Mixed	-0.0047546	-0.0327271	0.023218	0.739207		-0.0417057	-0.0745194	-0.008892	0.0131574
Primary Tumor Site, Bladder vs Others	0.0142195	-0.0106011	0.0390401	0.262199		-0.0255156	-0.0546318	0.0036006	0.0866767
Visceral Metastases, Yes vs No	0.039609	0.0121897	0.0670283	0.0048804		-0.0136785	-0.0458432	0.0184862	0.405072
Liver Metastases, Yes vs No	-0.0182336	-0.0516682	0.015201	0.285796		-0.0092906	-0.0485117	0.0299304	0.64271
Bellmunt, 1-pt increase	0.0133814	-0.0045662	0.0313291	0.144745		0.0123256	-0.0087282	0.0333794	0.251916
Prior Therapy, Neoadjuvant vs Adjuvant	0.0087798	-0.028297	0.0458566	0.642819		0.0060971	-0.0373965	0.0495907	0.783649
Prior Therapy, None vs Adjuvant	-0.0041028	-0.0316342	0.0234286	0.770382		-0.003468	-0.0357642	0.0288283	0.833417

## Sheet: Figure 6c
Figure 6c Decipher GSCv1					Figure 6c Consensus MIBC
n=394					n=394
Label1	Label2	East Asia	Other Region		Label1	Label2	East Asia	Other Region
Basal	Count	28	122		Basal/Squamous	Count	24	90
Claudin Low	Count	10	48		Luminal Non-Specified	Count	4	35
Infiltrated Luminal	Count	6	49		Luminal Papillary	Count	24	73
Luminal	Count	30	101		Luminal Unstable	Count	7	54
Basal	Col.Percent	0.378378	0.38125		Neuroendocrine-like	Count	1	7
Claudin Low	Col.Percent	0.135135	0.15		Stroma-rich	Count	14	61
Infiltrated Luminal	Col.Percent	0.0810811	0.153125		Basal/Squamous	Col.Percent	0.324324	0.28125
Luminal	Col.Percent	0.405405	0.315625		Luminal Non-Specified	Col.Percent	0.054054	0.109375
					Luminal Papillary	Col.Percent	0.324324	0.228125
					Luminal Unstable	Col.Percent	0.0945946	0.16875
					Neuroendocrine-like	Col.Percent	0.0135135	0.021875
					Stroma-rich	Col.Percent	0.189189	0.190625

## Sheet: Figure 7c
Figure 7c East Asia									Figure 7c Other Regions
n=74									n=320
Strata	Time	Number.at.Risk	Number.Event	Survival	Strata.Description				Strata	Time	Number.at.Risk	Number.Event	Survival	Strata.Description
1	2.23409	32	1	0.96875	Ramucirumab+Docetaxel				1	0.131417	163	1	0.993865	Ramucirumab+Docetaxel
1	2.75975	30	1	0.936458	Ramucirumab+Docetaxel				1	0.427105	162	1	0.98773	Ramucirumab+Docetaxel
1	3.64682	29	1	0.904167	Ramucirumab+Docetaxel				1	0.492813	161	2	0.97546	Ramucirumab+Docetaxel
1	4.20534	28	2	0.839583	Ramucirumab+Docetaxel				1	0.657084	159	1	0.969325	Ramucirumab+Docetaxel
1	4.43532	26	1	0.807292	Ramucirumab+Docetaxel				1	0.722793	157	1	0.963151	Ramucirumab+Docetaxel
1	5.32238	24	1	0.773655	Ramucirumab+Docetaxel				1	0.854209	155	2	0.950723	Ramucirumab+Docetaxel
1	6.53799	23	1	0.740017	Ramucirumab+Docetaxel				1	0.919918	153	1	0.944509	Ramucirumab+Docetaxel
1	6.63655	22	1	0.70638	Ramucirumab+Docetaxel				1	0.952772	152	1	0.938296	Ramucirumab+Docetaxel
1	6.70226	21	1	0.672743	Ramucirumab+Docetaxel				1	1.18275	150	1	0.93204	Ramucirumab+Docetaxel
1	7.58932	20	1	0.639106	Ramucirumab+Docetaxel				1	1.34702	148	1	0.925743	Ramucirumab+Docetaxel
1	7.98357	19	1	0.605469	Ramucirumab+Docetaxel				1	1.44559	147	1	0.919445	Ramucirumab+Docetaxel
1	9.03491	18	1	0.571832	Ramucirumab+Docetaxel				1	1.60986	146	1	0.913148	Ramucirumab+Docetaxel
1	9.3963	17	1	0.538194	Ramucirumab+Docetaxel				1	1.70842	145	1	0.90685	Ramucirumab+Docetaxel
1	11.9918	14	1	0.499752	Ramucirumab+Docetaxel				1	1.83984	144	2	0.894255	Ramucirumab+Docetaxel
1	14.0945	13	1	0.46131	Ramucirumab+Docetaxel				1	1.9384	142	1	0.887957	Ramucirumab+Docetaxel
1	14.1273	12	1	0.422867	Ramucirumab+Docetaxel				1	1.97125	141	1	0.88166	Ramucirumab+Docetaxel
1	15.6057	11	1	0.384425	Ramucirumab+Docetaxel				1	2.06982	139	1	0.875317	Ramucirumab+Docetaxel
1	16.7556	10	1	0.345982	Ramucirumab+Docetaxel				1	2.23409	138	1	0.868974	Ramucirumab+Docetaxel
1	18.4312	9	1	0.30754	Ramucirumab+Docetaxel				1	2.33265	137	1	0.862631	Ramucirumab+Docetaxel
1	19.1211	7	1	0.263605	Ramucirumab+Docetaxel				1	2.39836	136	1	0.856288	Ramucirumab+Docetaxel
1	21.6838	6	1	0.219671	Ramucirumab+Docetaxel				1	2.52977	135	1	0.849945	Ramucirumab+Docetaxel
1	21.848	5	1	0.175737	Ramucirumab+Docetaxel				1	2.59548	134	1	0.843602	Ramucirumab+Docetaxel
1	24.2793	2	1	0.0878685	Ramucirumab+Docetaxel				1	2.85832	133	1	0.83726	Ramucirumab+Docetaxel
2	0.295688	39	1	0.974359	Placebo+Docetaxel				1	2.98973	132	1	0.830917	Ramucirumab+Docetaxel
2	1.44559	38	1	0.948718	Placebo+Docetaxel				1	3.05544	131	1	0.824574	Ramucirumab+Docetaxel
2	1.54415	35	1	0.921612	Placebo+Docetaxel				1	3.154	130	1	0.818231	Ramucirumab+Docetaxel
2	2.06982	33	1	0.893684	Placebo+Docetaxel				1	3.31828	129	1	0.811888	Ramucirumab+Docetaxel
2	2.3655	32	1	0.865756	Placebo+Docetaxel				1	3.41684	128	1	0.805545	Ramucirumab+Docetaxel
2	2.89117	31	1	0.837829	Placebo+Docetaxel				1	3.48255	127	1	0.799202	Ramucirumab+Docetaxel
2	3.31828	30	1	0.809901	Placebo+Docetaxel				1	3.5154	126	1	0.792859	Ramucirumab+Docetaxel
2	3.44969	29	1	0.781974	Placebo+Docetaxel				1	3.94251	125	1	0.786517	Ramucirumab+Docetaxel
2	3.94251	28	1	0.754046	Placebo+Docetaxel				1	4.20534	124	1	0.780174	Ramucirumab+Docetaxel
2	4.6653	26	1	0.725044	Placebo+Docetaxel				1	4.27105	122	1	0.773779	Ramucirumab+Docetaxel
2	4.96099	25	1	0.696042	Placebo+Docetaxel				1	4.36961	121	2	0.760989	Ramucirumab+Docetaxel
2	4.99384	23	1	0.66578	Placebo+Docetaxel				1	4.50103	119	1	0.754594	Ramucirumab+Docetaxel
2	5.84805	22	1	0.635517	Placebo+Docetaxel				1	4.59959	118	2	0.741805	Ramucirumab+Docetaxel
2	7.91786	20	1	0.603741	Placebo+Docetaxel				1	4.6653	116	1	0.73541	Ramucirumab+Docetaxel
2	8.04928	19	1	0.571965	Placebo+Docetaxel				1	4.82957	115	1	0.729015	Ramucirumab+Docetaxel
2	8.9692	18	1	0.540189	Placebo+Docetaxel				1	4.89528	114	1	0.72262	Ramucirumab+Docetaxel
2	9.42916	17	1	0.508414	Placebo+Docetaxel				1	5.02669	113	2	0.70983	Ramucirumab+Docetaxel
2	10.809	16	1	0.476638	Placebo+Docetaxel				1	5.22382	111	1	0.703435	Ramucirumab+Docetaxel
2	11.0719	15	1	0.444862	Placebo+Docetaxel				1	5.28953	110	1	0.69704	Ramucirumab+Docetaxel
2	12.5832	14	1	0.413086	Placebo+Docetaxel				1	5.32238	109	1	0.690646	Ramucirumab+Docetaxel
2	12.9774	13	1	0.38131	Placebo+Docetaxel				1	5.35524	108	1	0.684251	Ramucirumab+Docetaxel
2	13.963	12	1	0.349534	Placebo+Docetaxel				1	5.42094	107	1	0.677856	Ramucirumab+Docetaxel
2	15.0144	11	1	0.317758	Placebo+Docetaxel				1	5.74949	106	1	0.671461	Ramucirumab+Docetaxel
2	16.0657	10	1	0.285983	Placebo+Docetaxel				1	5.8152	105	1	0.665066	Ramucirumab+Docetaxel
2	16.8542	9	1	0.254207	Placebo+Docetaxel				1	5.84805	104	1	0.658671	Ramucirumab+Docetaxel
2	18.2341	8	1	0.222431	Placebo+Docetaxel				1	6.07803	103	1	0.652276	Ramucirumab+Docetaxel
2	27.0062	2	1	0.111215	Placebo+Docetaxel				1	6.40657	101	1	0.645818	Ramucirumab+Docetaxel
									1	6.47228	100	1	0.63936	Ramucirumab+Docetaxel
									1	6.6037	99	1	0.632902	Ramucirumab+Docetaxel
									1	6.6694	98	2	0.619985	Ramucirumab+Docetaxel
									1	6.76797	96	4	0.594153	Ramucirumab+Docetaxel
									1	6.89938	91	2	0.581094	Ramucirumab+Docetaxel
									1	7.06366	89	1	0.574565	Ramucirumab+Docetaxel
									1	7.09651	88	1	0.568036	Ramucirumab+Docetaxel
									1	7.29363	87	1	0.561507	Ramucirumab+Docetaxel
									1	7.52361	86	1	0.554978	Ramucirumab+Docetaxel
									1	7.68789	85	1	0.548449	Ramucirumab+Docetaxel
									1	7.72074	84	1	0.54192	Ramucirumab+Docetaxel
									1	7.75359	83	1	0.53539	Ramucirumab+Docetaxel
									1	7.8193	82	1	0.528861	Ramucirumab+Docetaxel
									1	7.88501	81	1	0.522332	Ramucirumab+Docetaxel
									1	7.91786	80	1	0.515803	Ramucirumab+Docetaxel
									1	8.14784	79	1	0.509274	Ramucirumab+Docetaxel
									1	8.27926	78	1	0.502745	Ramucirumab+Docetaxel
									1	8.47639	77	1	0.496215	Ramucirumab+Docetaxel
									1	8.54209	76	1	0.489686	Ramucirumab+Docetaxel
									1	8.64066	75	1	0.483157	Ramucirumab+Docetaxel
									1	8.80493	74	1	0.476628	Ramucirumab+Docetaxel
									1	9.13347	73	1	0.470099	Ramucirumab+Docetaxel
									1	9.19918	72	1	0.46357	Ramucirumab+Docetaxel
									1	9.72485	70	1	0.456947	Ramucirumab+Docetaxel
									1	9.82341	69	1	0.450325	Ramucirumab+Docetaxel
									1	10.152	68	1	0.443702	Ramucirumab+Docetaxel
									1	10.3162	67	1	0.43708	Ramucirumab+Docetaxel
									1	10.4805	66	1	0.430458	Ramucirumab+Docetaxel
									1	10.8419	65	1	0.423835	Ramucirumab+Docetaxel
									1	10.8747	64	1	0.417213	Ramucirumab+Docetaxel
									1	11.1376	63	1	0.41059	Ramucirumab+Docetaxel
									1	11.4333	62	3	0.390723	Ramucirumab+Docetaxel
									1	11.5647	59	1	0.384101	Ramucirumab+Docetaxel
									1	11.729	58	1	0.377478	Ramucirumab+Docetaxel
									1	11.8604	56	2	0.363997	Ramucirumab+Docetaxel
									1	11.9261	54	1	0.357256	Ramucirumab+Docetaxel
									1	12.4189	52	1	0.350386	Ramucirumab+Docetaxel
									1	12.5503	50	1	0.343378	Ramucirumab+Docetaxel
									1	12.5832	49	1	0.33637	Ramucirumab+Docetaxel
									1	12.6489	48	2	0.322355	Ramucirumab+Docetaxel
									1	13.5359	43	1	0.314858	Ramucirumab+Docetaxel
									1	13.5688	42	1	0.307362	Ramucirumab+Docetaxel
									1	14.1273	40	1	0.299678	Ramucirumab+Docetaxel
									1	14.193	39	1	0.291994	Ramucirumab+Docetaxel
									1	14.5544	37	1	0.284102	Ramucirumab+Docetaxel
									1	14.7844	35	1	0.275985	Ramucirumab+Docetaxel
									1	15.0144	34	1	0.267868	Ramucirumab+Docetaxel
									1	15.0472	32	1	0.259497	Ramucirumab+Docetaxel
									1	15.5072	30	1	0.250847	Ramucirumab+Docetaxel
									1	15.7043	29	1	0.242197	Ramucirumab+Docetaxel
									1	16.46	27	1	0.233227	Ramucirumab+Docetaxel
									1	17.2156	26	1	0.224256	Ramucirumab+Docetaxel
									1	18.4641	24	1	0.214912	Ramucirumab+Docetaxel
									1	18.8583	23	1	0.205568	Ramucirumab+Docetaxel
									1	19.6468	20	1	0.19529	Ramucirumab+Docetaxel
									1	21.5524	14	1	0.181341	Ramucirumab+Docetaxel
									1	22.8994	12	1	0.166229	Ramucirumab+Docetaxel
									1	28.0575	1	1	0	Ramucirumab+Docetaxel
									2	0.394251	156	1	0.99359	Placebo+Docetaxel
									2	0.689938	155	1	0.987179	Placebo+Docetaxel
									2	0.919918	153	1	0.980727	Placebo+Docetaxel
									2	1.08419	152	1	0.974275	Placebo+Docetaxel
									2	1.18275	151	1	0.967823	Placebo+Docetaxel
									2	1.28131	150	1	0.961371	Placebo+Docetaxel
									2	1.31417	149	1	0.954919	Placebo+Docetaxel
									2	1.51129	147	1	0.948423	Placebo+Docetaxel
									2	1.64271	146	1	0.941927	Placebo+Docetaxel
									2	1.77413	145	2	0.928935	Placebo+Docetaxel
									2	1.83984	143	1	0.922438	Placebo+Docetaxel
									2	1.9384	142	1	0.915942	Placebo+Docetaxel
									2	1.97125	141	1	0.909446	Placebo+Docetaxel
									2	2.00411	140	1	0.90295	Placebo+Docetaxel
									2	2.03696	139	1	0.896454	Placebo+Docetaxel
									2	2.06982	138	1	0.889958	Placebo+Docetaxel
									2	2.13552	137	2	0.876966	Placebo+Docetaxel
									2	2.23409	135	1	0.87047	Placebo+Docetaxel
									2	2.3655	134	1	0.863974	Placebo+Docetaxel
									2	2.49692	133	1	0.857478	Placebo+Docetaxel
									2	2.52977	132	1	0.850982	Placebo+Docetaxel
									2	2.69405	131	2	0.83799	Placebo+Docetaxel
									2	2.75975	128	1	0.831443	Placebo+Docetaxel
									2	2.82546	127	1	0.824896	Placebo+Docetaxel
									2	2.89117	125	1	0.818297	Placebo+Docetaxel
									2	2.98973	124	2	0.805099	Placebo+Docetaxel
									2	3.12115	122	2	0.7919	Placebo+Docetaxel
									2	3.18686	120	2	0.778702	Placebo+Docetaxel
									2	3.21971	118	1	0.772103	Placebo+Docetaxel
									2	3.31828	117	1	0.765504	Placebo+Docetaxel
									2	3.44969	116	2	0.752305	Placebo+Docetaxel
									2	3.5154	114	1	0.745706	Placebo+Docetaxel
									2	3.64682	113	1	0.739107	Placebo+Docetaxel
									2	3.74538	111	1	0.732448	Placebo+Docetaxel
									2	3.77823	110	1	0.72579	Placebo+Docetaxel
									2	3.90965	109	1	0.719131	Placebo+Docetaxel
									2	4.04107	108	1	0.712473	Placebo+Docetaxel
									2	4.10678	107	1	0.705814	Placebo+Docetaxel
									2	4.20534	106	1	0.699155	Placebo+Docetaxel
									2	4.36961	105	1	0.692497	Placebo+Docetaxel
									2	4.40246	104	1	0.685838	Placebo+Docetaxel
									2	4.43532	103	3	0.665862	Placebo+Docetaxel
									2	4.46817	100	1	0.659204	Placebo+Docetaxel
									2	4.50103	99	2	0.645886	Placebo+Docetaxel
									2	4.56674	97	1	0.639228	Placebo+Docetaxel
									2	4.73101	96	1	0.632569	Placebo+Docetaxel
									2	4.82957	95	2	0.619252	Placebo+Docetaxel
									2	4.96099	93	1	0.612593	Placebo+Docetaxel
									2	4.99384	92	1	0.605935	Placebo+Docetaxel
									2	5.02669	91	1	0.599276	Placebo+Docetaxel
									2	5.0924	90	1	0.592617	Placebo+Docetaxel
									2	5.15811	89	1	0.585959	Placebo+Docetaxel
									2	5.19097	88	2	0.572642	Placebo+Docetaxel
									2	5.35524	86	1	0.565983	Placebo+Docetaxel
									2	5.61807	85	1	0.559324	Placebo+Docetaxel
									2	5.91376	84	1	0.552666	Placebo+Docetaxel
									2	6.01232	83	1	0.546007	Placebo+Docetaxel
									2	6.04517	82	1	0.539348	Placebo+Docetaxel
									2	6.11088	81	1	0.53269	Placebo+Docetaxel
									2	6.2423	80	1	0.526031	Placebo+Docetaxel
									2	6.30801	78	1	0.519287	Placebo+Docetaxel
									2	6.37372	77	1	0.512543	Placebo+Docetaxel
									2	6.40657	76	1	0.505799	Placebo+Docetaxel
									2	6.6037	75	1	0.499055	Placebo+Docetaxel
									2	6.83368	74	1	0.492311	Placebo+Docetaxel
									2	6.93224	73	1	0.485567	Placebo+Docetaxel
									2	6.99795	72	2	0.472079	Placebo+Docetaxel
									2	7.06366	70	1	0.465335	Placebo+Docetaxel
									2	7.12936	69	2	0.451847	Placebo+Docetaxel
									2	7.19507	67	1	0.445103	Placebo+Docetaxel
									2	7.35934	65	1	0.438256	Placebo+Docetaxel
									2	7.42505	64	1	0.431408	Placebo+Docetaxel
									2	7.45791	63	1	0.42456	Placebo+Docetaxel
									2	7.49076	62	1	0.417712	Placebo+Docetaxel
									2	7.75359	61	3	0.397169	Placebo+Docetaxel
									2	7.85216	58	1	0.390321	Placebo+Docetaxel
									2	8.04928	57	1	0.383474	Placebo+Docetaxel
									2	8.11499	56	1	0.376626	Placebo+Docetaxel
									2	8.1807	55	1	0.369778	Placebo+Docetaxel
									2	8.21355	54	1	0.36293	Placebo+Docetaxel
									2	8.6078	53	1	0.356083	Placebo+Docetaxel
									2	8.70637	52	1	0.349235	Placebo+Docetaxel
									2	8.9692	51	1	0.342387	Placebo+Docetaxel
									2	9.29774	50	1	0.335539	Placebo+Docetaxel
									2	9.72485	48	1	0.328549	Placebo+Docetaxel
									2	9.92197	47	1	0.321559	Placebo+Docetaxel
									2	10.2834	46	1	0.314568	Placebo+Docetaxel
									2	10.4148	45	1	0.307578	Placebo+Docetaxel
									2	10.4476	44	1	0.300587	Placebo+Docetaxel
									2	11.2361	42	1	0.293431	Placebo+Docetaxel
									2	11.4004	41	1	0.286274	Placebo+Docetaxel
									2	11.8275	38	1	0.27874	Placebo+Docetaxel
									2	12.0575	35	2	0.262812	Placebo+Docetaxel
									2	12.5175	33	1	0.254848	Placebo+Docetaxel
									2	12.9774	32	1	0.246884	Placebo+Docetaxel
									2	13.2402	31	1	0.23892	Placebo+Docetaxel
									2	13.8316	29	1	0.230682	Placebo+Docetaxel
									2	14.423	27	2	0.213594	Placebo+Docetaxel
									2	14.7187	24	1	0.204694	Placebo+Docetaxel
									2	14.7515	23	1	0.195795	Placebo+Docetaxel
									2	14.9487	22	1	0.186895	Placebo+Docetaxel
									2	15.3758	21	1	0.177995	Placebo+Docetaxel
									2	16	18	1	0.168106	Placebo+Docetaxel
									2	18.7598	15	1	0.156899	Placebo+Docetaxel
									2	19.5483	14	1	0.145692	Placebo+Docetaxel
									2	22.308	9	1	0.129504	Placebo+Docetaxel
									2	23.9179	6	1	0.10792	Placebo+Docetaxel
									2	25.2649	4	1	0.0809401	Placebo+Docetaxel

## Sheet: Supplemental Figure 1
Supplemental Figure 1a CPS
cat	HazardRatio	HRLowerCL	HRUpperCL	median
grp1	0.921	0.506	1.676	0.5
grp2	0.791	0.477	1.312	5
grp3	0.514	0.28	0.942	15
grp4	0.437	0.215	0.888	35
grp5	0.434	0.208	0.906	53
grp6	0.388	0.151	0.992	62.5
Supplemental Figure 1b Angiogenesis
cat	HazardRatio	HRLowerCL	HRUpperCL	median
grp1	0.831	0.506	1.364	0.191635
grp2	0.732	0.451	1.189	0.239563
grp3	0.849	0.541	1.332	0.291779
grp4	0.997	0.642	1.548	0.336533
grp5	0.755	0.494	1.154	0.39932
grp6	0.744	0.459	1.204	0.462854
Supplemental Figure 1c Immune
cat	HazardRatio	HRLowerCL	HRUpperCL	median
grp1	1.397	0.883	2.21	0.153486
grp2	0.867	0.549	1.369	0.190661
grp3	0.665	0.423	1.043	0.247253
grp4	0.811	0.52	1.266	0.29304
grp5	0.583	0.367	0.928	0.363732
grp6	0.563	0.343	0.922	0.437298

[truncated: 3 more sheets: Supplemental Figure 2, Fig 2ab 3abc 6b 7ab s3ab s4 s5, Supp Table 3]
